# Supplementary material for: Sustainability and Time Trends in Electronic Patient-Reported Outcome Assessment in Routine Cancer Care: Systematic Scoping Review and Follow-Up Survey
Source: J Med Internet Res. 2025 Apr 25;27:e69398. doi: 10.2196/69398 (PMC12064961; doi:10.2196/69398)
Supplement: Multimedia Appendix 2 [file jmir_v27i1e69398_app2.xlsx]

## Sheet: Full Imp Form (Duplicates!)
Refid	Year	User	Level	Exclude Publication	Exclude Publication _comment	Publication type:	Publication type:_comment	Corresponding author name:	Corresponding author email:	ePRO use (multiple answers possible): -> Screening Tools (One-time PRO assessment with feedback to clinician)	ePRO use (multiple answers possible): -> Monitoring Tools (data collection over time with feedback of results to clinician)	ePRO use (multiple answers possible): -> Patient-centered care (data collection with feedback of PRO results to patients)	ePRO use (multiple answers possible): -> Decision aids (Decision aid that presents PRO information to patients. Decision aids which include PRO data require information about treatment options, their impact on PROs, and the probability of various PRO outcomes.)	ePRO use (multiple answers possible): -> Facilitating multidisciplinary team communications (Method for multidisciplinary teams to share patient PRO data.)	ePRO use (multiple answers possible): -> Evaluating quality of care (Pooled data from patients from within the practice, preferably with normative data for comparison.)	ePRO use (multiple answers possible): -> ePRO assessment without feedback	Time of ePRO assessment (multiple answers possible): -> At first diagnosis	Time of ePRO assessment (multiple answers possible): -> during active treatment	Time of ePRO assessment (multiple answers possible): -> during early follow-up (<2 years after treatment)	Time of ePRO assessment (multiple answers possible): -> during long-term follow-up (>= 2 years after treatment)	Time of ePRO assessment (multiple answers possible): -> in palliative care	Time of ePRO assessment (multiple answers possible): -> other	Time of ePRO assessment (multiple answers possible): -> other (COMMENT)	Time of ePRO assessment (multiple answers possible): -> not reported	Time of ePRO assessment (multiple answers possible): -> not reported (COMMENT)	Patient group (multiple answers possible):Only differentiate between in- and out-patients (select "all ambulatory patients") -> only patients who can self-report	Patient group (multiple answers possible):Only differentiate between in- and out-patients (select "all ambulatory patients") -> patients requiring assistance (e.g., young children, mentally or cognitively limited, etc.)	Patient group (multiple answers possible):Only differentiate between in- and out-patients (select "all ambulatory patients") -> all ambulatory patients	Patient group (multiple answers possible):Only differentiate between in- and out-patients (select "all ambulatory patients") -> ambulatory patients with specific conditions	Patient group (multiple answers possible):Only differentiate between in- and out-patients (select "all ambulatory patients") -> inpatient acute care patients	Patient group (multiple answers possible):Only differentiate between in- and out-patients (select "all ambulatory patients") -> inpatient rehabilitation patients	Patient group (multiple answers possible):Only differentiate between in- and out-patients (select "all ambulatory patients") -> other	Patient group (multiple answers possible):Only differentiate between in- and out-patients (select "all ambulatory patients") -> other (COMMENT)	Patient group (multiple answers possible):Only differentiate between in- and out-patients (select "all ambulatory patients") -> Not reported	Clinical User Group (multiple answers possible): -> Nurses	Clinical User Group (multiple answers possible): -> Physicians	Clinical User Group (multiple answers possible): -> Psychologists	Clinical User Group (multiple answers possible): -> Other group	Clinical User Group (multiple answers possible): -> Other group (COMMENT)	Clinical User Group (multiple answers possible): -> Not reported	Cancer entity as defined in the study inclusion criteria (multiple answers possible): -> Not defined	Cancer entity as defined in the study inclusion criteria (multiple answers possible): -> Breast	Cancer entity as defined in the study inclusion criteria (multiple answers possible): -> Prostate	Cancer entity as defined in the study inclusion criteria (multiple answers possible): -> Lung	Cancer entity as defined in the study inclusion criteria (multiple answers possible): -> Gyn	Cancer entity as defined in the study inclusion criteria (multiple answers possible): -> Colorectal	Cancer entity as defined in the study inclusion criteria (multiple answers possible): -> Hematology	Cancer entity as defined in the study inclusion criteria (multiple answers possible): -> Other	Cancer entity as defined in the study inclusion criteria (multiple answers possible): -> Other (COMMENT)
17	2010	niclas.hubel	3	Trial Setting (Setting to evaluate the effects of experimental medical treatments)
17	2010	junior.reviewer	3	Trial Setting (Setting to evaluate the effects of experimental medical treatments)
18	2009	niclas.hubel	3			Feasibility Study (finalized system, still under practical evaluation)		Amy P. Abernethy	amy.abernethy@duke.edu		Monitoring Tools (data collection over time with feedback of results to clinician)							during active treatment								only patients who can self-report		all ambulatory patients							Nurses	Physicians						Breast
18	2009	junior.reviewer	3			Feasibility Study (finalized system, still under practical evaluation)		Amy P. Abernethy	amy.abernethy@duke.edu		Monitoring Tools (data collection over time with feedback of results to clinician)							during active treatment								only patients who can self-report		all ambulatory patients							Nurses	Physicians						Breast
19	2008	niclas.hubel	3			Feasibility Study (finalized system, still under practical evaluation)		Amy P. Abernethy	amy.abernethy@duke.edu		Monitoring Tools (data collection over time with feedback of results to clinician)							during active treatment								only patients who can self-report		all ambulatory patients							Nurses	Physicians						Breast
19	2008	junior.reviewer	3			Feasibility Study (finalized system, still under practical evaluation)		Amy P. Abernethy	amy.abernethy@duke.edu		Monitoring Tools (data collection over time with feedback of results to clinician)							during active treatment								only patients who can self-report		all ambulatory patients							Nurses	Physicians						Breast
23	2017	niclas.hubel	3			Trial (evaluating ePRO System)		Galina Velikova	g.velikova@leeds.ac.uk		Monitoring Tools (data collection over time with feedback of results to clinician)	Patient-centered care (data collection with feedback of PRO results to patients)						during active treatment								only patients who can self-report		all ambulatory patients							Nurses	Physicians						Breast			Gyn	Colorectal
23	2017	junior.reviewer	3			Trial (evaluating ePRO System)		Galina Velikova	g.velikova@leeds.ac.uk		Monitoring Tools (data collection over time with feedback of results to clinician)	Patient-centered care (data collection with feedback of PRO results to patients)						during active treatment								only patients who can self-report		all ambulatory patients							Nurses	Physicians						Breast			Gyn	Colorectal
26	2022	niclas.hubel	3	No ePRO system in fulltext
26	2022	junior.reviewer	3	No ePRO system in fulltext
85	2021	niclas.hubel	3			Feasibility Study (finalized system, still under practical evaluation)		S.E. Appleyard	sally.appleyard@nhs.net		Monitoring Tools (data collection over time with feedback of results to clinician)						At first diagnosis	during active treatment			in palliative care							all ambulatory patients												Not reported			Prostate
85	2021	junior.reviewer	3			Feasibility Study (finalized system, still under practical evaluation)		S.E. Appleyard	sally.appleyard@nhs.net		Monitoring Tools (data collection over time with feedback of results to clinician)						At first diagnosis	during active treatment			in palliative care							all ambulatory patients												Not reported			Prostate
96	2017	niclas.hubel	3			Study Protocol		Lindy P. J. Arts	l.arts@iknl.nl			Patient-centered care (data collection with feedback of PRO results to patients)						during active treatment	during early follow-up (&lt;2 years after treatment)	during long-term follow-up (&gt;= 2 years after treatment)								all ambulatory patients												Not reported							Hematology
96	2017	junior.reviewer	3			Study Protocol		Lindy P. J. Arts	l.arts@iknl.nl			Patient-centered care (data collection with feedback of PRO results to patients)						during active treatment	during early follow-up (&lt;2 years after treatment)	during long-term follow-up (&gt;= 2 years after treatment)								all ambulatory patients												Not reported							Hematology
108	2017	niclas.hubel	3	No ePRO system in fulltext
108	2017	junior.reviewer	3	No ePRO system in fulltext
114	2015	niclas.hubel	3			Feasibility Study (finalized system, still under practical evaluation)		Christina Baggott	baggott@stanford.edu			Patient-centered care (data collection with feedback of PRO results to patients)						during active treatment				other	Follow-up period not specified				patients requiring assistance (e.g., young children, mentally or cognitively limited, etc.)		ambulatory patients with specific conditions	inpatient acute care patients										Not reported	Not defined
114	2015	junior.reviewer	3			Feasibility Study (finalized system, still under practical evaluation)		Christina Baggott	baggott@stanford.edu			Patient-centered care (data collection with feedback of PRO results to patients)						during active treatment				other	Follow-up period not specified				patients requiring assistance (e.g., young children, mentally or cognitively limited, etc.)		ambulatory patients with specific conditions	inpatient acute care patients										Not reported	Not defined
133	2005	niclas.hubel	3			Feasibility Study (finalized system, still under practical evaluation)		Ethan Basch	basche@mskcc.org		Monitoring Tools (data collection over time with feedback of results to clinician)							during active treatment										all ambulatory patients							Nurses	Physicians									Gyn
133	2005	junior.reviewer	3			Feasibility Study (finalized system, still under practical evaluation)		Ethan Basch	basche@mskcc.org		Monitoring Tools (data collection over time with feedback of results to clinician)							during active treatment										all ambulatory patients							Nurses	Physicians									Gyn
150	2021	niclas.hubel	3			System Development (incomplete system, still under technical evaluation)		Jenny Bergqvist	jenny.bergqvist@ki.se		Monitoring Tools (data collection over time with feedback of results to clinician)	Patient-centered care (data collection with feedback of PRO results to patients)						during active treatment										all ambulatory patients												Not reported		Breast
150	2021	junior.reviewer	3			System Development (incomplete system, still under technical evaluation)		Jenny Bergqvist	jenny.bergqvist@ki.se		Monitoring Tools (data collection over time with feedback of results to clinician)	Patient-centered care (data collection with feedback of PRO results to patients)						during active treatment										all ambulatory patients												Not reported		Breast
158	2021	niclas.hubel	3			Study Protocol		Nicole E Billingy	n.billingy@amsterdamumc.nl		Monitoring Tools (data collection over time with feedback of results to clinician)	Patient-centered care (data collection with feedback of PRO results to patients)			Evaluating quality of care (Pooled data from patients from within the practice, preferably with normative data for comparison.)			during active treatment	during early follow-up (&lt;2 years after treatment)									all ambulatory patients												Not reported				Lung
158	2021	junior.reviewer	3			Study Protocol		Nicole E Billingy	n.billingy@amsterdamumc.nl		Monitoring Tools (data collection over time with feedback of results to clinician)	Patient-centered care (data collection with feedback of PRO results to patients)			Evaluating quality of care (Pooled data from patients from within the practice, preferably with normative data for comparison.)			during active treatment	during early follow-up (&lt;2 years after treatment)									all ambulatory patients												Not reported				Lung
179	2017	niclas.hubel	3			Feasibility Study (finalized system, still under practical evaluation)		Annemiek M. E. Walenkamp	a.walenkamp@umcg.nl		Monitoring Tools (data collection over time with feedback of results to clinician)	Patient-centered care (data collection with feedback of PRO results to patients)						during active treatment				other	under surveillance					all ambulatory patients							Nurses	Physicians												Other	Neuroendocrine Tumor
179	2017	junior.reviewer	3			Feasibility Study (finalized system, still under practical evaluation)		Annemiek M. E. Walenkamp	a.walenkamp@umcg.nl		Monitoring Tools (data collection over time with feedback of results to clinician)	Patient-centered care (data collection with feedback of PRO results to patients)						during active treatment				other	under surveillance					all ambulatory patients							Nurses	Physicians												Other	Neuroendocrine Tumor
183	2021	niclas.hubel	3			Study Protocol		Natalie Bradford	Natalie.bradford@qut.edu.au		Monitoring Tools (data collection over time with feedback of results to clinician)	Patient-centered care (data collection with feedback of PRO results to patients)						during active treatment									patients requiring assistance (e.g., young children, mentally or cognitively limited, etc.)	all ambulatory patients							Nurses	Physicians					Not defined
183	2021	junior.reviewer	3			Study Protocol		Natalie Bradford	Natalie.bradford@qut.edu.au		Monitoring Tools (data collection over time with feedback of results to clinician)	Patient-centered care (data collection with feedback of PRO results to patients)						during active treatment									patients requiring assistance (e.g., young children, mentally or cognitively limited, etc.)	all ambulatory patients							Nurses	Physicians					Not defined
190	2015	niclas.hubel	3			Study Protocol		Sibilah Breen	sibilah.breen@svha.org.au		Monitoring Tools (data collection over time with feedback of results to clinician)	Patient-centered care (data collection with feedback of PRO results to patients)			Evaluating quality of care (Pooled data from patients from within the practice, preferably with normative data for comparison.)			during active treatment	during early follow-up (&lt;2 years after treatment)									all ambulatory patients							Nurses												Hematology
190	2015	junior.reviewer	3			Study Protocol		Sibilah Breen	sibilah.breen@svha.org.au		Monitoring Tools (data collection over time with feedback of results to clinician)	Patient-centered care (data collection with feedback of PRO results to patients)			Evaluating quality of care (Pooled data from patients from within the practice, preferably with normative data for comparison.)			during active treatment	during early follow-up (&lt;2 years after treatment)									all ambulatory patients							Nurses												Hematology
195	2019	niclas.hubel	3			Feasibility Study (finalized system, still under practical evaluation)		Majken M. Brønserud	Majken.Munk.Broenserud@rsyd.dk							ePRO assessment without feedback		during active treatment	during early follow-up (&lt;2 years after treatment)		in palliative care							all ambulatory patients										Other group	health care personnel					Lung
195	2019	junior.reviewer	3			Feasibility Study (finalized system, still under practical evaluation)		Majken M. Brønserud	Majken.Munk.Broenserud@rsyd.dk							ePRO assessment without feedback		during active treatment	during early follow-up (&lt;2 years after treatment)		in palliative care							all ambulatory patients										Other group	health care personnel					Lung
199	2020	niclas.hubel	3			Study Protocol		Emanuela Zito	emanuela.zito@istitutotumori.mi.it		Monitoring Tools (data collection over time with feedback of results to clinician)	Patient-centered care (data collection with feedback of PRO results to patients)					At first diagnosis	during active treatment	during early follow-up (&lt;2 years after treatment)		in palliative care							all ambulatory patients		inpatient acute care patients					Nurses	Physicians	Psychologists				Not defined
199	2020	junior.reviewer	3			Study Protocol		Emanuela Zito	emanuela.zito@istitutotumori.mi.it		Monitoring Tools (data collection over time with feedback of results to clinician)	Patient-centered care (data collection with feedback of PRO results to patients)					At first diagnosis	during active treatment	during early follow-up (&lt;2 years after treatment)		in palliative care							all ambulatory patients		inpatient acute care patients					Nurses	Physicians	Psychologists				Not defined
204	2005	niclas.hubel	3			Feasibility Study (finalized system, still under practical evaluation)		N. Bush	nbush@fhcrc.org							ePRO assessment without feedback			during early follow-up (&lt;2 years after treatment)									all ambulatory patients												Not reported							Hematology
204	2005	junior.reviewer	3			Feasibility Study (finalized system, still under practical evaluation)		N. Bush	nbush@fhcrc.org							ePRO assessment without feedback			during early follow-up (&lt;2 years after treatment)									all ambulatory patients												Not reported							Hematology
217	2021	niclas.hubel	3			Study Protocol		Randy A. Jones	raj9c@virginia.edu		Monitoring Tools (data collection over time with feedback of results to clinician)		Decision aids (Decision aid that presents PRO information to patients. Decision aids which include PRO data require information about treatment options, their impact on PROs, and the probability of various PRO outcomes.)	Facilitating multidisciplinary team communications (Method for multidisciplinary teams to share patient PRO data.)				during active treatment	during early follow-up (&lt;2 years after treatment)															Not reported						Not reported			Prostate
217	2021	junior.reviewer	3			Study Protocol		Randy A. Jones	raj9c@virginia.edu		Monitoring Tools (data collection over time with feedback of results to clinician)		Decision aids (Decision aid that presents PRO information to patients. Decision aids which include PRO data require information about treatment options, their impact on PROs, and the probability of various PRO outcomes.)	Facilitating multidisciplinary team communications (Method for multidisciplinary teams to share patient PRO data.)				during active treatment	during early follow-up (&lt;2 years after treatment)															Not reported						Not reported			Prostate
247	2021	niclas.hubel	3			Feasibility Study (finalized system, still under practical evaluation)		Daniel L Hertz	dlhertz@med.umich.edu							ePRO assessment without feedback			during early follow-up (&lt;2 years after treatment)									all ambulatory patients												Not reported	Not defined
247	2021	junior.reviewer	3			Feasibility Study (finalized system, still under practical evaluation)		Daniel L Hertz	dlhertz@med.umich.edu							ePRO assessment without feedback			during early follow-up (&lt;2 years after treatment)									all ambulatory patients												Not reported	Not defined
252	2018	niclas.hubel	3	Trial Setting (Setting to evaluate the effects of experimental medical treatments)
252	2018	junior.reviewer	3	Trial Setting (Setting to evaluate the effects of experimental medical treatments)
268	2018	niclas.hubel	3	No ePRO system in fulltext
268	2018	junior.reviewer	3	No ePRO system in fulltext
283	2020	niclas.hubel	3			Feasibility Study (finalized system, still under practical evaluation)		Vicente Escudero-Vilaplana	vicente.escudero@salud.madrid.org		Monitoring Tools (data collection over time with feedback of results to clinician)							during active treatment	during early follow-up (&lt;2 years after treatment)									all ambulatory patients										Other group	Pharmacists		Not defined
283	2020	junior.reviewer	3			Feasibility Study (finalized system, still under practical evaluation)		Vicente Escudero-Vilaplana	vicente.escudero@salud.madrid.org		Monitoring Tools (data collection over time with feedback of results to clinician)							during active treatment	during early follow-up (&lt;2 years after treatment)									all ambulatory patients										Other group	Pharmacists		Not defined
295	2016	niclas.hubel	3			Feasibility Study (finalized system, still under practical evaluation)		Dennis S. Chi	chid@mskcc.org		Monitoring Tools (data collection over time with feedback of results to clinician)								during early follow-up (&lt;2 years after treatment)			other	Before treatment					all ambulatory patients							Nurses										Gyn
295	2016	junior.reviewer	3			Feasibility Study (finalized system, still under practical evaluation)		Dennis S. Chi	chid@mskcc.org		Monitoring Tools (data collection over time with feedback of results to clinician)								during early follow-up (&lt;2 years after treatment)			other	Before treatment					all ambulatory patients							Nurses										Gyn
296	2020	niclas.hubel	3			Feasibility Study (finalized system, still under practical evaluation)		Marie-Therése Crafoord	marie-therese.crafoord@ki.se		Monitoring Tools (data collection over time with feedback of results to clinician)							during active treatment	during early follow-up (&lt;2 years after treatment)									all ambulatory patients							Nurses							Breast	Prostate
296	2020	junior.reviewer	3			Feasibility Study (finalized system, still under practical evaluation)		Marie-Therése Crafoord	marie-therese.crafoord@ki.se		Monitoring Tools (data collection over time with feedback of results to clinician)							during active treatment	during early follow-up (&lt;2 years after treatment)									all ambulatory patients							Nurses							Breast	Prostate
306	2021	niclas.hubel	3			System Development (incomplete system, still under technical evaluation)		Flávia Oliveira de Almeida Marques da Cruz	flavinhaoliveira5@hotmail.com							ePRO assessment without feedback		during active treatment																Not reported	Nurses	Physicians						Breast
306	2021	junior.reviewer	3			System Development (incomplete system, still under technical evaluation)		Flávia Oliveira de Almeida Marques da Cruz	flavinhaoliveira5@hotmail.com							ePRO assessment without feedback		during active treatment																Not reported	Nurses	Physicians						Breast
310	2020	niclas.hubel	3			Feasibility Study (finalized system, still under practical evaluation)		Bobby Daly	dalyr1@mskcc.org		Monitoring Tools (data collection over time with feedback of results to clinician)							during active treatment										all ambulatory patients							Nurses						Not defined
310	2020	junior.reviewer	3			Feasibility Study (finalized system, still under practical evaluation)		Bobby Daly	dalyr1@mskcc.org		Monitoring Tools (data collection over time with feedback of results to clinician)							during active treatment										all ambulatory patients							Nurses						Not defined
323	2021	niclas.hubel	3			Feasibility Study (finalized system, still under practical evaluation)		Ingel Demedts	ingel.demedts@azdelta.be		Monitoring Tools (data collection over time with feedback of results to clinician)							during active treatment	during early follow-up (&lt;2 years after treatment)									all ambulatory patients							Nurses			Other group	Pharmacists					Lung
323	2021	junior.reviewer	3			Feasibility Study (finalized system, still under practical evaluation)		Ingel Demedts	ingel.demedts@azdelta.be		Monitoring Tools (data collection over time with feedback of results to clinician)							during active treatment	during early follow-up (&lt;2 years after treatment)									all ambulatory patients							Nurses			Other group	Pharmacists					Lung
347		niclas.hubel	3	No ePRO system in fulltext
347		junior.reviewer	3	No ePRO system in fulltext
351	2016	niclas.hubel	3			Feasibility Study (finalized system, still under practical evaluation)		Jenny Drott	Jenny.Drott@liu.se		Monitoring Tools (data collection over time with feedback of results to clinician)							during active treatment										all ambulatory patients												Not reported						Colorectal
351	2016	junior.reviewer	3			Feasibility Study (finalized system, still under practical evaluation)		Jenny Drott	Jenny.Drott@liu.se		Monitoring Tools (data collection over time with feedback of results to clinician)							during active treatment										all ambulatory patients												Not reported						Colorectal
354	2015	niclas.hubel	3			Study Protocol		Jan Wind	j.wind@amc.uva.nl			Patient-centered care (data collection with feedback of PRO results to patients)			Evaluating quality of care (Pooled data from patients from within the practice, preferably with normative data for comparison.)				during early follow-up (&lt;2 years after treatment)	during long-term follow-up (&gt;= 2 years after treatment)								all ambulatory patients								Physicians		Other group	General practitioners							Colorectal
354	2015	junior.reviewer	3			Study Protocol		Jan Wind	j.wind@amc.uva.nl			Patient-centered care (data collection with feedback of PRO results to patients)			Evaluating quality of care (Pooled data from patients from within the practice, preferably with normative data for comparison.)				during early follow-up (&lt;2 years after treatment)	during long-term follow-up (&gt;= 2 years after treatment)								all ambulatory patients								Physicians		Other group	General practitioners							Colorectal
375	2021	niclas.hubel	3			Feasibility Study (finalized system, still under practical evaluation)		Nicole Erickson	nicole.erickson@med.uni-muenchen.de							ePRO assessment without feedback		during active treatment										all ambulatory patients												Not reported						Colorectal
375	2021	junior.reviewer	3			Feasibility Study (finalized system, still under practical evaluation)		Nicole Erickson	nicole.erickson@med.uni-muenchen.de							ePRO assessment without feedback		during active treatment										all ambulatory patients												Not reported						Colorectal
391	2022	monika.sztankay	3	No ePRO system in fulltext
391	2022	niclas.hubel	3	No ePRO system in fulltext
401	2020	monika.sztankay	3			Trial (evaluating ePRO System)		Maria Fjell	maria.fjell@ki.se		Monitoring Tools (data collection over time with feedback of results to clinician)	Patient-centered care (data collection with feedback of PRO results to patients)						during active treatment	during early follow-up (&lt;2 years after treatment)									all ambulatory patients							Nurses	Physicians						Breast
401	2020	niclas.hubel	3			Trial (evaluating ePRO System)		Maria Fjell	maria.fjell@ki.se		Monitoring Tools (data collection over time with feedback of results to clinician)	Patient-centered care (data collection with feedback of PRO results to patients)						during active treatment	during early follow-up (&lt;2 years after treatment)									all ambulatory patients							Nurses	Physicians						Breast
413	2021	monika.sztankay	3			Study Protocol		Diana Frasquilho	diana.frasquilho@research.fchampalimaud.org		Monitoring Tools (data collection over time with feedback of results to clinician)	Patient-centered care (data collection with feedback of PRO results to patients)	Decision aids (Decision aid that presents PRO information to patients. Decision aids which include PRO data require information about treatment options, their impact on PROs, and the probability of various PRO outcomes.)					during active treatment	during early follow-up (&lt;2 years after treatment)	during long-term follow-up (&gt;= 2 years after treatment)								all ambulatory patients							Nurses						Not defined
413	2021	niclas.hubel	3			Study Protocol		Diana Frasquilho	diana.frasquilho@research.fchampalimaud.org		Monitoring Tools (data collection over time with feedback of results to clinician)	Patient-centered care (data collection with feedback of PRO results to patients)	Decision aids (Decision aid that presents PRO information to patients. Decision aids which include PRO data require information about treatment options, their impact on PROs, and the probability of various PRO outcomes.)					during active treatment	during early follow-up (&lt;2 years after treatment)	during long-term follow-up (&gt;= 2 years after treatment)								all ambulatory patients							Nurses						Not defined
459	2010	monika.sztankay	3			System Development (incomplete system, still under technical evaluation)		Faith Gibson	gibsof@gosh.nhs.uk		Monitoring Tools (data collection over time with feedback of results to clinician)							during active treatment										all ambulatory patients	ambulatory patients with specific conditions	inpatient acute care patients										Not reported	Not defined
459	2010	niclas.hubel	3			System Development (incomplete system, still under technical evaluation)		Faith Gibson	gibsof@gosh.nhs.uk		Monitoring Tools (data collection over time with feedback of results to clinician)							during active treatment										all ambulatory patients	ambulatory patients with specific conditions	inpatient acute care patients										Not reported	Not defined
470	2020	niclas.hubel	3			Trial (evaluating ePRO System)		Afaf Girgis	afaf.girgis@unsw.edu.au		Monitoring Tools (data collection over time with feedback of results to clinician)	Patient-centered care (data collection with feedback of PRO results to patients)						during active treatment	during early follow-up (&lt;2 years after treatment)									all ambulatory patients							Nurses	Physicians					Not defined
470	2020	junior.reviewer	3			Trial (evaluating ePRO System)		Afaf Girgis	afaf.girgis@unsw.edu.au		Monitoring Tools (data collection over time with feedback of results to clinician)	Patient-centered care (data collection with feedback of PRO results to patients)						during active treatment	during early follow-up (&lt;2 years after treatment)									all ambulatory patients							Nurses	Physicians					Not defined
471	2017	niclas.hubel	3			Feasibility Study (finalized system, still under practical evaluation)		Afaf Girgis	afaf.girgis@unsw.edu.au		Monitoring Tools (data collection over time with feedback of results to clinician)	Patient-centered care (data collection with feedback of PRO results to patients)						during active treatment	during early follow-up (&lt;2 years after treatment)									all ambulatory patients							Nurses	Physicians					Not defined
471	2017	junior.reviewer	3			Feasibility Study (finalized system, still under practical evaluation)		Afaf Girgis	afaf.girgis@unsw.edu.au		Monitoring Tools (data collection over time with feedback of results to clinician)	Patient-centered care (data collection with feedback of PRO results to patients)						during active treatment	during early follow-up (&lt;2 years after treatment)									all ambulatory patients							Nurses	Physicians					Not defined
489	2020	niclas.hubel	3	No ePRO system in fulltext
489	2020	junior.reviewer	3	No ePRO system in fulltext
491		niclas.hubel	3			Trial (evaluating ePRO System)		Ilana Graetz	ilana.graetz@emory.edu			Patient-centered care (data collection with feedback of PRO results to patients)						during active treatment										all ambulatory patients												Not reported	Not defined
491		junior.reviewer	3			Trial (evaluating ePRO System)		Ilana Graetz	ilana.graetz@emory.edu			Patient-centered care (data collection with feedback of PRO results to patients)						during active treatment										all ambulatory patients												Not reported	Not defined
492	2022	niclas.hubel	3			Feasibility Study (finalized system, still under practical evaluation)		Markus Wallwiener	markus.wallwiener@gmail.com							ePRO assessment without feedback								not reported				all ambulatory patients								Physicians						Breast
492	2022	junior.reviewer	3			Feasibility Study (finalized system, still under practical evaluation)		Markus Wallwiener	markus.wallwiener@gmail.com							ePRO assessment without feedback								not reported				all ambulatory patients								Physicians						Breast
502	2012	niclas.hubel	3			Feasibility Study (finalized system, still under practical evaluation)		Gro Hjelmeland Grimsbø	gro.hjelmeland-grimsbo@hioa.no			Patient-centered care (data collection with feedback of PRO results to patients)						during active treatment	during early follow-up (&lt;2 years after treatment)									all ambulatory patients							Nurses							Breast	Prostate
502	2012	junior.reviewer	3			Feasibility Study (finalized system, still under practical evaluation)		Gro Hjelmeland Grimsbø	gro.hjelmeland-grimsbo@hioa.no			Patient-centered care (data collection with feedback of PRO results to patients)						during active treatment	during early follow-up (&lt;2 years after treatment)									all ambulatory patients							Nurses							Breast	Prostate
516	2008	niclas.hubel	3	No ePRO system in fulltext								Patient-centered care (data collection with feedback of PRO results to patients)	Decision aids (Decision aid that presents PRO information to patients. Decision aids which include PRO data require information about treatment options, their impact on PROs, and the probability of various PRO outcomes.)			ePRO assessment without feedback		during active treatment																								Breast
516	2008	junior.reviewer	3	No ePRO system in fulltext
518	2005	niclas.hubel	3	No ePRO system in fulltext		Feasibility Study (finalized system, still under practical evaluation)		David H. Gustafson	dhgustaf@wisc.edu							ePRO assessment without feedback								not reported				all ambulatory patients												Not reported		Breast
518	2005	junior.reviewer	3	No ePRO system in fulltext				David H. Gustafson	dhgustaf@wisc.edu							ePRO assessment without feedback								not reported				all ambulatory patients												Not reported		Breast
520	2020	monika.sztankay	3			Feasibility Study (finalized system, still under practical evaluation)		Tina Gustavell	tina.gustavell@ki.se		Monitoring Tools (data collection over time with feedback of results to clinician)	Patient-centered care (data collection with feedback of PRO results to patients)						during active treatment	during early follow-up (&lt;2 years after treatment)									all ambulatory patients							Nurses											Colorectal
520	2020	niclas.hubel	3			Feasibility Study (finalized system, still under practical evaluation)		Tina Gustavell	tina.gustavell@ki.se		Monitoring Tools (data collection over time with feedback of results to clinician)	Patient-centered care (data collection with feedback of PRO results to patients)						during active treatment	during early follow-up (&lt;2 years after treatment)									all ambulatory patients							Nurses											Colorectal
537	2020	monika.sztankay	3			Trial (evaluating ePRO System)		Satoko Handa	shanda@pharm.showa-u.ac.jp							ePRO assessment without feedback		during active treatment										all ambulatory patients												Not reported		Breast
537	2020	niclas.hubel	3			Trial (evaluating ePRO System)		Satoko Handa	shanda@pharm.showa-u.ac.jp							ePRO assessment without feedback		during active treatment										all ambulatory patients												Not reported		Breast
545	2022	monika.sztankay	3			Study Protocol		Michael J. Hassett	michael_hassett@dfci.harvard.edu		Monitoring Tools (data collection over time with feedback of results to clinician)	Patient-centered care (data collection with feedback of PRO results to patients)						during active treatment	during early follow-up (&lt;2 years after treatment)									all ambulatory patients							Nurses									Lung	Gyn	Colorectal
545	2022	niclas.hubel	3			Study Protocol		Michael J. Hassett	michael_hassett@dfci.harvard.edu		Monitoring Tools (data collection over time with feedback of results to clinician)	Patient-centered care (data collection with feedback of PRO results to patients)						during active treatment	during early follow-up (&lt;2 years after treatment)									all ambulatory patients							Nurses									Lung	Gyn	Colorectal
547	2019	monika.sztankay	3			Feasibility Study (finalized system, still under practical evaluation)		Cihan Gani	cihan.gani@med.uni-tuebingen.de		Monitoring Tools (data collection over time with feedback of results to clinician)							during active treatment	during early follow-up (&lt;2 years after treatment)									all ambulatory patients		inpatient acute care patients						Physicians								Lung		Colorectal		Other	Head & Neck
547	2019	niclas.hubel	3			Feasibility Study (finalized system, still under practical evaluation)		Cihan Gani	cihan.gani@med.uni-tuebingen.de		Monitoring Tools (data collection over time with feedback of results to clinician)							during active treatment	during early follow-up (&lt;2 years after treatment)									all ambulatory patients		inpatient acute care patients						Physicians								Lung		Colorectal		Other	Head & Neck
577	2020	niclas.hubel	3			Trial (evaluating ePRO System)		I-Ching Hou	evita@ym.edu.tw							ePRO assessment without feedback		during active treatment										all ambulatory patients												Not reported		Breast
577	2020	junior.reviewer	3			Trial (evaluating ePRO System)		I-Ching Hou	evita@ym.edu.tw							ePRO assessment without feedback		during active treatment										all ambulatory patients												Not reported		Breast
637	2013	niclas.hubel	3			Feasibility Study (finalized system, still under practical evaluation)		Ethan Basch	ebasch@med.unc .edu		Monitoring Tools (data collection over time with feedback of results to clinician)							during active treatment										all ambulatory patients							Nurses	Physicians						Breast	Prostate	Lung	Gyn
637	2013	junior.reviewer	3			Feasibility Study (finalized system, still under practical evaluation)		Ethan Basch	ebasch@med.unc .edu		Monitoring Tools (data collection over time with feedback of results to clinician)							during active treatment										all ambulatory patients							Nurses	Physicians						Breast	Prostate	Lung	Gyn
638	2020	niclas.hubel	3			Feasibility Study (finalized system, still under practical evaluation)		Il Yong Chung	doorkeeper1@gmail.com		Monitoring Tools (data collection over time with feedback of results to clinician)								during early follow-up (&lt;2 years after treatment)									all ambulatory patients		inpatient acute care patients										Not reported		Breast
638	2020	junior.reviewer	3			Feasibility Study (finalized system, still under practical evaluation)		Il Yong Chung	doorkeeper1@gmail.com		Monitoring Tools (data collection over time with feedback of results to clinician)								during early follow-up (&lt;2 years after treatment)									all ambulatory patients		inpatient acute care patients										Not reported		Breast
645	2022	niclas.hubel	3			Feasibility Study (finalized system, still under practical evaluation)		Michiyo Mizuno	michiyo0611@md.tsukuba.ac.jp	Screening Tools (One-time PRO assessment with feedback to clinician)		Patient-centered care (data collection with feedback of PRO results to patients)						during active treatment	during early follow-up (&lt;2 years after treatment)									all ambulatory patients								Physicians						Breast
645	2022	junior.reviewer	3			Feasibility Study (finalized system, still under practical evaluation)		Michiyo Mizuno	michiyo0611@md.tsukuba.ac.jp	Screening Tools (One-time PRO assessment with feedback to clinician)		Patient-centered care (data collection with feedback of PRO results to patients)						during active treatment	during early follow-up (&lt;2 years after treatment)									all ambulatory patients								Physicians						Breast
655	2006	niclas.hubel	3			Feasibility Study (finalized system, still under practical evaluation)		Nora Kearney	nora.kearney@stir.ac.uk		Monitoring Tools (data collection over time with feedback of results to clinician)	Patient-centered care (data collection with feedback of PRO results to patients)						during active treatment										all ambulatory patients							Nurses	Physicians								Lung		Colorectal
655	2006	junior.reviewer	3			Feasibility Study (finalized system, still under practical evaluation)		Nora Kearney	nora.kearney@stir.ac.uk		Monitoring Tools (data collection over time with feedback of results to clinician)	Patient-centered care (data collection with feedback of PRO results to patients)						during active treatment										all ambulatory patients							Nurses	Physicians								Lung		Colorectal
681	2012	niclas.hubel	3	Trial Setting (Setting to evaluate the effects of experimental medical treatments)
681	2012	junior.reviewer	3	Trial Setting (Setting to evaluate the effects of experimental medical treatments)
708	2017	niclas.hubel	3			Study Protocol		Ann Langius-Eklöf	ann.langius-eklof@ki.se		Monitoring Tools (data collection over time with feedback of results to clinician)	Patient-centered care (data collection with feedback of PRO results to patients)						during active treatment	during early follow-up (&lt;2 years after treatment)									all ambulatory patients							Nurses	Physicians						Breast	Prostate
708	2017	junior.reviewer	3			Study Protocol		Ann Langius-Eklöf	ann.langius-eklof@ki.se		Monitoring Tools (data collection over time with feedback of results to clinician)	Patient-centered care (data collection with feedback of PRO results to patients)						during active treatment	during early follow-up (&lt;2 years after treatment)									all ambulatory patients							Nurses	Physicians						Breast	Prostate
709	2021	niclas.hubel	3			Feasibility Study (finalized system, still under practical evaluation)		Erin F. Gillespie	efgillespie@ucsd.edu		Monitoring Tools (data collection over time with feedback of results to clinician)	Patient-centered care (data collection with feedback of PRO results to patients)						during active treatment	during early follow-up (&lt;2 years after treatment)									all ambulatory patients							Nurses	Physicians						Breast
709	2021	junior.reviewer	3			Feasibility Study (finalized system, still under practical evaluation)		Erin F. Gillespie	efgillespie@ucsd.edu		Monitoring Tools (data collection over time with feedback of results to clinician)	Patient-centered care (data collection with feedback of PRO results to patients)						during active treatment	during early follow-up (&lt;2 years after treatment)									all ambulatory patients							Nurses	Physicians						Breast
718	2021	niclas.hubel	3			Feasibility Study (finalized system, still under practical evaluation)		Allison Barz Leahy	barza@chop.edu		Monitoring Tools (data collection over time with feedback of results to clinician)							during active treatment									patients requiring assistance (e.g., young children, mentally or cognitively limited, etc.)			inpatient acute care patients					Nurses	Physicians					Not defined
718	2021	junior.reviewer	3			Feasibility Study (finalized system, still under practical evaluation)		Allison Barz Leahy	barza@chop.edu		Monitoring Tools (data collection over time with feedback of results to clinician)							during active treatment									patients requiring assistance (e.g., young children, mentally or cognitively limited, etc.)			inpatient acute care patients					Nurses	Physicians					Not defined
725	2022	niclas.hubel	3			Study Protocol		Geun Dong Lee and Sei Won Lee	geundy@hanmail.net; iseiwon@gmail.com			Patient-centered care (data collection with feedback of PRO results to patients)				ePRO assessment without feedback			during early follow-up (&lt;2 years after treatment)									all ambulatory patients												Not reported				Lung
725	2022	junior.reviewer	3			Study Protocol		Geun Dong Lee and Sei Won Lee	geundy@hanmail.net; iseiwon@gmail.com			Patient-centered care (data collection with feedback of PRO results to patients)				ePRO assessment without feedback			during early follow-up (&lt;2 years after treatment)									all ambulatory patients												Not reported				Lung
762	2012	niclas.hubel	3			Feasibility Study (finalized system, still under practical evaluation)		Hsueh-Chun Lin	snowlin@mail.cmu.edu.tw, snowcmu.lin@gmail.com		Monitoring Tools (data collection over time with feedback of results to clinician)								during early follow-up (&lt;2 years after treatment)									all ambulatory patients								Physicians							Prostate
762	2012	junior.reviewer	3			Feasibility Study (finalized system, still under practical evaluation)		Hsueh-Chun Lin	snowlin@mail.cmu.edu.tw, snowcmu.lin@gmail.com		Monitoring Tools (data collection over time with feedback of results to clinician)								during early follow-up (&lt;2 years after treatment)									all ambulatory patients								Physicians							Prostate
764	2022	niclas.hubel	3			Feasibility Study (finalized system, still under practical evaluation)		Cheng-Yi Huang	huangcy@csmu.edu.tw		Monitoring Tools (data collection over time with feedback of results to clinician)	Patient-centered care (data collection with feedback of PRO results to patients)		Facilitating multidisciplinary team communications (Method for multidisciplinary teams to share patient PRO data.)				during active treatment										all ambulatory patients								Physicians												Other	Head & Neck
764	2022	junior.reviewer	3			Feasibility Study (finalized system, still under practical evaluation)		Cheng-Yi Huang	huangcy@csmu.edu.tw		Monitoring Tools (data collection over time with feedback of results to clinician)	Patient-centered care (data collection with feedback of PRO results to patients)		Facilitating multidisciplinary team communications (Method for multidisciplinary teams to share patient PRO data.)				during active treatment										all ambulatory patients								Physicians												Other	Head & Neck
766	2021	monika.sztankay	3	No ePRO system in fulltext				Cecilia Follin	cecilia.follin@med.lu.se
766	2021	niclas.hubel	3	No ePRO system in fulltext
782	2016	monika.sztankay	3			System Development (incomplete system, still under technical evaluation)		David F Lobach	David.Lobach@klesishealthcare.com		Monitoring Tools (data collection over time with feedback of results to clinician)		Decision aids (Decision aid that presents PRO information to patients. Decision aids which include PRO data require information about treatment options, their impact on PROs, and the probability of various PRO outcomes.)					during active treatment										all ambulatory patients							Nurses	Physicians								Lung
782	2016	niclas.hubel	3			System Development (incomplete system, still under technical evaluation)		David F Lobach	David.Lobach@klesishealthcare.com		Monitoring Tools (data collection over time with feedback of results to clinician)		Decision aids (Decision aid that presents PRO information to patients. Decision aids which include PRO data require information about treatment options, their impact on PROs, and the probability of various PRO outcomes.)					during active treatment										all ambulatory patients							Nurses	Physicians								Lung
798	2018	monika.sztankay	3			System Development (incomplete system, still under technical evaluation)		Lynne I Wagner	lywagner@wakehealth.edu							ePRO assessment without feedback		during active treatment	during early follow-up (&lt;2 years after treatment)									all ambulatory patients							Nurses	Physicians					Not defined
798	2018	niclas.hubel	3			System Development (incomplete system, still under technical evaluation)		Lynne I Wagner	lywagner@wakehealth.edu							ePRO assessment without feedback		during active treatment	during early follow-up (&lt;2 years after treatment)									all ambulatory patients							Nurses	Physicians					Not defined
805	2020	monika.sztankay	3			Feasibility Study (finalized system, still under practical evaluation)		Catherine Fiona Macpherson	catherine.macpherson@seattlechildrens.org		Monitoring Tools (data collection over time with feedback of results to clinician)							during active treatment										all ambulatory patients		inpatient acute care patients					Nurses	Physicians					Not defined
805	2020	niclas.hubel	3			Feasibility Study (finalized system, still under practical evaluation)		Catherine Fiona Macpherson	catherine.macpherson@seattlechildrens.org		Monitoring Tools (data collection over time with feedback of results to clinician)							during active treatment										all ambulatory patients		inpatient acute care patients					Nurses	Physicians					Not defined
810	2015	monika.sztankay	3			Feasibility Study (finalized system, still under practical evaluation)		Roma Maguire	r.maguire@surrey.ac.uk		Monitoring Tools (data collection over time with feedback of results to clinician)	Patient-centered care (data collection with feedback of PRO results to patients)						during active treatment										all ambulatory patients							Nurses	Physicians								Lung
810	2015	niclas.hubel	3			Feasibility Study (finalized system, still under practical evaluation)		Roma Maguire	r.maguire@surrey.ac.uk		Monitoring Tools (data collection over time with feedback of results to clinician)	Patient-centered care (data collection with feedback of PRO results to patients)						during active treatment										all ambulatory patients							Nurses	Physicians								Lung
823	2008	monika.sztankay	3			Other	move to Clinical Practice	Tami L. Mark	Tami.Mark@thomson.com		Monitoring Tools (data collection over time with feedback of results to clinician)													not reported				all ambulatory patients							Nurses	Physicians					Not defined
823	2008	niclas.hubel	3			Other	Evaluation of implemented system	Tami L. Mark	Tami.Mark@thomson.com		Monitoring Tools (data collection over time with feedback of results to clinician)													not reported				all ambulatory patients							Nurses	Physicians					Not defined
840	2010	monika.sztankay	3	No ePRO system in fulltext
840	2010	niclas.hubel	3	No ePRO system in fulltext
864	2021	monika.sztankay	3			Feasibility Study (finalized system, still under practical evaluation)		Roman Crazzolara	roman.crazzolara@i-med.ac.at		Monitoring Tools (data collection over time with feedback of results to clinician)							during active treatment									patients requiring assistance (e.g., young children, mentally or cognitively limited, etc.)	all ambulatory patients		inpatient acute care patients					Nurses	Physicians											Hematology	Other	Central nervous system
864	2021	niclas.hubel	3			Feasibility Study (finalized system, still under practical evaluation)		Roman Crazzolara	roman.crazzolara@i-med.ac.at		Monitoring Tools (data collection over time with feedback of results to clinician)							during active treatment									patients requiring assistance (e.g., young children, mentally or cognitively limited, etc.)	all ambulatory patients		inpatient acute care patients					Nurses	Physicians											Hematology	Other	Central nervous system
865	2022	niclas.hubel	3			Trial (evaluating ePRO System)		Thomas W. LeBlanc	thomas.leblanc@duke.edu							ePRO assessment without feedback		during active treatment																Not reported						Not reported	Not defined
865	2022	junior.reviewer	3			Trial (evaluating ePRO System)		Thomas W. LeBlanc	thomas.leblanc@duke.edu							ePRO assessment without feedback		during active treatment																Not reported						Not reported	Not defined
874	2020	niclas.hubel	3			System Development (incomplete system, still under technical evaluation)		Roma Maguire	roma.maguire@strath.ac.uk							ePRO assessment without feedback			during early follow-up (&lt;2 years after treatment)									all ambulatory patients			inpatient rehabilitation patients				Nurses											Colorectal
874	2020	junior.reviewer	3			System Development (incomplete system, still under technical evaluation)		Roma Maguire	roma.maguire@strath.ac.uk							ePRO assessment without feedback			during early follow-up (&lt;2 years after treatment)									all ambulatory patients			inpatient rehabilitation patients				Nurses											Colorectal
878	2014	niclas.hubel	3			Feasibility Study (finalized system, still under practical evaluation)		Jong Won Lee	jongwonlee116@gmail.com		Monitoring Tools (data collection over time with feedback of results to clinician)							during active treatment										all ambulatory patients							Nurses	Physicians						Breast
878	2014	junior.reviewer	3			Feasibility Study (finalized system, still under practical evaluation)		Jong Won Lee	jongwonlee116@gmail.com		Monitoring Tools (data collection over time with feedback of results to clinician)							during active treatment										all ambulatory patients							Nurses	Physicians						Breast
883	2022	niclas.hubel	3			Trial (evaluating ePRO System)		Olivier Mir	olivier.mir@gustaveroussy.fr; omir@amgen.com		Monitoring Tools (data collection over time with feedback of results to clinician)	Patient-centered care (data collection with feedback of PRO results to patients)						during active treatment	during early follow-up (&lt;2 years after treatment)									all ambulatory patients							Nurses	Physicians					Not defined
883	2022	junior.reviewer	3			Trial (evaluating ePRO System)		Olivier Mir	olivier.mir@gustaveroussy.fr; omir@amgen.com		Monitoring Tools (data collection over time with feedback of results to clinician)	Patient-centered care (data collection with feedback of PRO results to patients)						during active treatment	during early follow-up (&lt;2 years after treatment)									all ambulatory patients							Nurses	Physicians					Not defined
884	2014	niclas.hubel	3			Feasibility Study (finalized system, still under practical evaluation)		Jelena Mirkovic	Jelena.Mirkovic@rr-research.no		Monitoring Tools (data collection over time with feedback of results to clinician)	Patient-centered care (data collection with feedback of PRO results to patients)						during active treatment										all ambulatory patients							Nurses	Physicians						Breast	Prostate
884	2014	junior.reviewer	3			Feasibility Study (finalized system, still under practical evaluation)		Jelena Mirkovic	Jelena.Mirkovic@rr-research.no		Monitoring Tools (data collection over time with feedback of results to clinician)	Patient-centered care (data collection with feedback of PRO results to patients)						during active treatment										all ambulatory patients							Nurses	Physicians						Breast	Prostate
889	2021	niclas.hubel	3			System Development (incomplete system, still under technical evaluation)		Izidor Mlakar; Umut Ariöz	izidor.mlakar@um.si; umut.arioz@um.si		Monitoring Tools (data collection over time with feedback of results to clinician)													not reported										Not reported						Not reported	Not defined
889	2021	junior.reviewer	3			System Development (incomplete system, still under technical evaluation)		Izidor Mlakar; Umut Ariöz	izidor.mlakar@um.si; umut.arioz@um.si		Monitoring Tools (data collection over time with feedback of results to clinician)													not reported										Not reported						Not reported	Not defined
900	2019	niclas.hubel	3			Feasibility Study (finalized system, still under practical evaluation)		Kathi Mooney	kathi.mooney@nurs.utah.edu		Monitoring Tools (data collection over time with feedback of results to clinician)	Patient-centered care (data collection with feedback of PRO results to patients)						during active treatment										all ambulatory patients							Nurses	Physicians					Not defined
900	2019	junior.reviewer	3			Feasibility Study (finalized system, still under practical evaluation)		Kathi Mooney	kathi.mooney@nurs.utah.edu		Monitoring Tools (data collection over time with feedback of results to clinician)	Patient-centered care (data collection with feedback of PRO results to patients)						during active treatment										all ambulatory patients							Nurses	Physicians					Not defined
902	2016	niclas.hubel	3	No ePRO system in fulltext		Study Protocol		Greg Rubin	g.p.rubin@durham.ac.uk																											Physicians										Colorectal
902	2016	junior.reviewer	3	No ePRO system in fulltext		Study Protocol		Greg Rubin	g.p.rubin@durham.ac.uk		Monitoring Tools (data collection over time with feedback of results to clinician)													not reported										Not reported		Physicians										Colorectal
915	2021	niclas.hubel	3			Feasibility Study (finalized system, still under practical evaluation)		Guillaume Mouillet	gmouillet@chu‑besancon.fr		Monitoring Tools (data collection over time with feedback of results to clinician)							during active treatment										all ambulatory patients								Physicians						Breast		Lung		Colorectal
915	2021	junior.reviewer	3			Feasibility Study (finalized system, still under practical evaluation)		Guillaume Mouillet	gmouillet@chu‑besancon.fr		Monitoring Tools (data collection over time with feedback of results to clinician)							during active treatment										all ambulatory patients								Physicians						Breast		Lung		Colorectal
927	2021	niclas.hubel	3	No ePRO system in fulltext							Monitoring Tools (data collection over time with feedback of results to clinician)																								Nurses	Physicians
927	2021	junior.reviewer	3	No ePRO system in fulltext
929	2021	niclas.hubel	3			Feasibility Study (finalized system, still under practical evaluation)		Michelle J. Naughton	michelle.naughton@osumc.edu		Monitoring Tools (data collection over time with feedback of results to clinician)							during active treatment										all ambulatory patients							Nurses	Physicians		Other group	Social Worker			Breast			Gyn
929	2021	junior.reviewer	3			Feasibility Study (finalized system, still under practical evaluation)		Michelle J. Naughton	michelle.naughton@osumc.edu		Monitoring Tools (data collection over time with feedback of results to clinician)							during active treatment										all ambulatory patients							Nurses	Physicians		Other group	Social Worker			Breast			Gyn
930	2020	niclas.hubel	3	No ePRO system in fulltext
930	2020	junior.reviewer	3	No ePRO system in fulltext
948	2019	niclas.hubel	3			Trial (evaluating ePRO System)		Ryan D. Nipp	rnipp@mgh.harvard.edu		Monitoring Tools (data collection over time with feedback of results to clinician)										in palliative care									inpatient acute care patients					Nurses	Physicians					Not defined
948	2019	junior.reviewer	3			Trial (evaluating ePRO System)		Dr Ryan D. Nipp	rnipp@mgh.harvard.edu		Monitoring Tools (data collection over time with feedback of results to clinician)										in palliative care									inpatient acute care patients					Nurses	Physicians					Not defined
949	2020	niclas.hubel	3			Trial (evaluating ePRO System)		Ryan Nipp	RNipp@MGH.Harvard.edu		Monitoring Tools (data collection over time with feedback of results to clinician)							during active treatment										all ambulatory patients							Nurses	Physicians						Breast		Lung	Gyn
949	2020	junior.reviewer	3			Trial (evaluating ePRO System)		Dr. Ryan Nipp	RNipp@MGH.Harvard.edu		Monitoring Tools (data collection over time with feedback of results to clinician)							during active treatment										all ambulatory patients							Nurses	Physicians						Breast		Lung	Gyn
950	2022	niclas.hubel	3			Trial (evaluating ePRO System)		Ryan Nipp	RNipp@MGH.Harvard.edu		Monitoring Tools (data collection over time with feedback of results to clinician)										in palliative care									inpatient acute care patients					Nurses	Physicians					Not defined
950	2022	junior.reviewer	3			Trial (evaluating ePRO System)		Ryan D. Nipp	rnipp@mgh.harvard.edu		Monitoring Tools (data collection over time with feedback of results to clinician)										in palliative care									inpatient acute care patients					Nurses	Physicians					Not defined
959	2017	niclas.hubel	3			Feasibility Study (finalized system, still under practical evaluation)		Maria Hälleberg Nyman	maria.halleberg-nyman@oru.se		Monitoring Tools (data collection over time with feedback of results to clinician)	Patient-centered care (data collection with feedback of PRO results to patients)						during active treatment	during early follow-up (&lt;2 years after treatment)									all ambulatory patients							Nurses								Prostate
959	2017	junior.reviewer	3			Feasibility Study (finalized system, still under practical evaluation)		Maria Hälleberg Nyman	maria.halleberg-nyman@oru.se		Monitoring Tools (data collection over time with feedback of results to clinician)	Patient-centered care (data collection with feedback of PRO results to patients)						during active treatment	during early follow-up (&lt;2 years after treatment)									all ambulatory patients							Nurses								Prostate
963	2021	niclas.hubel	3			Trial (evaluating ePRO System)		Simone Oerlemans	s.oerlemans@iknl.nl		Monitoring Tools (data collection over time with feedback of results to clinician)	Patient-centered care (data collection with feedback of PRO results to patients)			Evaluating quality of care (Pooled data from patients from within the practice, preferably with normative data for comparison.)			during active treatment	during early follow-up (&lt;2 years after treatment)									all ambulatory patients							Nurses	Physicians											Hematology
963	2021	junior.reviewer	3			Trial (evaluating ePRO System)		Simone Oerlemans	s.oerlemans@iknl.nl		Monitoring Tools (data collection over time with feedback of results to clinician)	Patient-centered care (data collection with feedback of PRO results to patients)			Evaluating quality of care (Pooled data from patients from within the practice, preferably with normative data for comparison.)			during active treatment	during early follow-up (&lt;2 years after treatment)									all ambulatory patients							Nurses	Physicians											Hematology
989	2019	niclas.hubel	3			Study Protocol		Ilana Graetz	ilana.graetz@emory.edu		Monitoring Tools (data collection over time with feedback of results to clinician)	Patient-centered care (data collection with feedback of PRO results to patients)						during active treatment										all ambulatory patients							Nurses	Physicians						Breast
989	2019	junior.reviewer	3			Study Protocol		Ilana Graetz	ilana.graetz@emory.edu		Monitoring Tools (data collection over time with feedback of results to clinician)	Patient-centered care (data collection with feedback of PRO results to patients)						during active treatment										all ambulatory patients							Nurses	Physicians						Breast
998	2021	niclas.hubel	3			Trial (evaluating ePRO System)		Helle Pappot	helle.pappot@regionh.dk		Monitoring Tools (data collection over time with feedback of results to clinician)							during active treatment										all ambulatory patients												Not reported		Breast
998	2021	junior.reviewer	3			Trial (evaluating ePRO System)		Helle Pappot	helle.pappot@regionh.dk		Monitoring Tools (data collection over time with feedback of results to clinician)							during active treatment										all ambulatory patients												Not reported		Breast
1032	2019	niclas.hubel	3			System Development (incomplete system, still under technical evaluation)		Monika K Krzyzanowska	monika.krzyzanowska@uhn.ca		Monitoring Tools (data collection over time with feedback of results to clinician)	Patient-centered care (data collection with feedback of PRO results to patients)						during active treatment	during early follow-up (&lt;2 years after treatment)															Not reported	Nurses	Physicians		Other group	Pharmacists		Not defined
1032	2019	junior.reviewer	3			System Development (incomplete system, still under technical evaluation)		Monika K Krzyzanowska	monika.krzyzanowska@uhn.ca		Monitoring Tools (data collection over time with feedback of results to clinician)	Patient-centered care (data collection with feedback of PRO results to patients)						during active treatment	during early follow-up (&lt;2 years after treatment)															Not reported	Nurses	Physicians		Other group	Pharmacists		Not defined
1078	2022	monika.sztankay	3			Study Protocol		Gabrielle B. Rocque	grocque@uabmc.edu		Monitoring Tools (data collection over time with feedback of results to clinician)	Patient-centered care (data collection with feedback of PRO results to patients)						during active treatment										all ambulatory patients							Nurses	Physicians		Other group	Pharmacists		Not defined
1078	2022	niclas.hubel	3			Study Protocol		Gabrielle B. Rocque	grocque@uabmc.edu		Monitoring Tools (data collection over time with feedback of results to clinician)	Patient-centered care (data collection with feedback of PRO results to patients)						during active treatment										all ambulatory patients							Nurses	Physicians		Other group	Pharmacists		Not defined
1084	2019	niclas.hubel	3	Trial Setting (Setting to evaluate the effects of experimental medical treatments)
1084	2019	junior.reviewer	3	Trial Setting (Setting to evaluate the effects of experimental medical treatments)
1094	2010	niclas.hubel	3			Trial (evaluating ePRO System)		Cornelia M Ruland	cornelia.ruland@rr-research.no		Monitoring Tools (data collection over time with feedback of results to clinician)							during active treatment	during early follow-up (&lt;2 years after treatment)									all ambulatory patients		inpatient acute care patients					Nurses	Physicians											Hematology
1094	2010	junior.reviewer	3			Trial (evaluating ePRO System)		Cornelia M Ruland	cornelia.ruland@rr-research.no		Monitoring Tools (data collection over time with feedback of results to clinician)							during active treatment	during early follow-up (&lt;2 years after treatment)									all ambulatory patients		inpatient acute care patients					Nurses	Physicians											Hematology
1108	2020	monika.sztankay	3	No ePRO system in fulltext		Other	clinician perspective	Thomas W. LeBlanc, MD	thomas.leblanc@duke.edu.
1108	2020	niclas.hubel	3	No ePRO system in fulltext
1120	2017	niclas.hubel	3			Implementation Study (finalized system, feasibility proven, ready for practical use)		Sasja A. Schepers	s.a.schepers@amc.nl		Monitoring Tools (data collection over time with feedback of results to clinician)							during active treatment									patients requiring assistance (e.g., young children, mentally or cognitively limited, etc.)	all ambulatory patients								Physicians	Psychologists				Not defined
1120	2017	junior.reviewer	3			Implementation Study (finalized system, feasibility proven, ready for practical use)		Sasja A. Schepers	s.a.schepers@amc.nl		Monitoring Tools (data collection over time with feedback of results to clinician)							during active treatment									patients requiring assistance (e.g., young children, mentally or cognitively limited, etc.)	all ambulatory patients								Physicians	Psychologists				Not defined
1123	2020	niclas.hubel	3			Feasibility Study (finalized system, still under practical evaluation)		Johannes Ammann	johannes.ammann@roche.com		Monitoring Tools (data collection over time with feedback of results to clinician)	Patient-centered care (data collection with feedback of PRO results to patients)						during active treatment										all ambulatory patients							Nurses	Physicians								Lung
1123	2020	junior.reviewer	3			Feasibility Study (finalized system, still under practical evaluation)		Johannes Ammann	johannes.ammann@roche.com		Monitoring Tools (data collection over time with feedback of results to clinician)	Patient-centered care (data collection with feedback of PRO results to patients)						during active treatment										all ambulatory patients							Nurses	Physicians								Lung
1135	2017	niclas.hubel	3			Feasibility Study (finalized system, still under practical evaluation)		Freya Trautmann	freya.trautmann@uniklinikum-dresden.de		Monitoring Tools (data collection over time with feedback of results to clinician)		Decision aids (Decision aid that presents PRO information to patients. Decision aids which include PRO data require information about treatment options, their impact on PROs, and the probability of various PRO outcomes.)					during active treatment										all ambulatory patients							Nurses	Physicians					Not defined
1135	2017	junior.reviewer	3			Feasibility Study (finalized system, still under practical evaluation)		Freya Trautmann	freya.trautmann@uniklinikum-dresden.de		Monitoring Tools (data collection over time with feedback of results to clinician)		Decision aids (Decision aid that presents PRO information to patients. Decision aids which include PRO data require information about treatment options, their impact on PROs, and the probability of various PRO outcomes.)					during active treatment										all ambulatory patients							Nurses	Physicians					Not defined
1136	2016	niclas.hubel	3			Implementation Study (finalized system, feasibility proven, ready for practical use)		Leopold Hentschel	Leopold.Hentschel@uniklinikum-dresden.de							ePRO assessment without feedback		during active treatment												inpatient acute care patients					Nurses						Not defined
1136	2016	junior.reviewer	3			Implementation Study (finalized system, feasibility proven, ready for practical use)		Leopold Hentschel	Leopold.Hentschel@uniklinikum-dresden.de							ePRO assessment without feedback		during active treatment												inpatient acute care patients					Nurses						Not defined
1183	2018	niclas.hubel	3	No ePRO system in fulltext
1183	2018	junior.reviewer	3	No ePRO system in fulltext
1189	2021	niclas.hubel	3			Feasibility Study (finalized system, still under practical evaluation)		Angela B. Smith	angela_smith@med.unc.edu.		Monitoring Tools (data collection over time with feedback of results to clinician)							during active treatment	during early follow-up (&lt;2 years after treatment)									all ambulatory patients		inpatient acute care patients										Not reported			Prostate					Other	Bladder
1189	2021	junior.reviewer	3			Feasibility Study (finalized system, still under practical evaluation)		Angela B. Smith	angela_smith@med.unc.edu		Monitoring Tools (data collection over time with feedback of results to clinician)							during active treatment	during early follow-up (&lt;2 years after treatment)									all ambulatory patients		inpatient acute care patients										Not reported			Prostate					Other	Bladder
1191	2013	niclas.hubel	3			Feasibility Study (finalized system, still under practical evaluation)		Claire F. Snyder	csnyder@jhmi.edu & csnyder@jhsph.edu.		Monitoring Tools (data collection over time with feedback of results to clinician)							during active treatment										all ambulatory patients							Nurses	Physicians						Breast	Prostate
1191	2013	junior.reviewer	3			Feasibility Study (finalized system, still under practical evaluation)		Claire Snyder	csnyder@jhmi.edu & csnyder@jhsph.edu		Monitoring Tools (data collection over time with feedback of results to clinician)							during active treatment										all ambulatory patients							Nurses	Physicians						Breast	Prostate
1223	2021	niclas.hubel	3			Implementation Study (finalized system, feasibility proven, ready for practical use)		Jennifer R. Cracchiolo	cracchij@mskcc.org		Monitoring Tools (data collection over time with feedback of results to clinician)	Patient-centered care (data collection with feedback of PRO results to patients)						during active treatment										all ambulatory patients												Not reported								Other	Head & Neck
1223	2021	junior.reviewer	3			Implementation Study (finalized system, feasibility proven, ready for practical use)		Jennifer R. Cracchiolo	cracchij@mskcc.org		Monitoring Tools (data collection over time with feedback of results to clinician)	Patient-centered care (data collection with feedback of PRO results to patients)						during active treatment										all ambulatory patients												Not reported								Other	Head & Neck
1236	2015	niclas.hubel	3			Feasibility Study (finalized system, still under practical evaluation)		Kay Sundberg	kay.sundberg@ki.se		Monitoring Tools (data collection over time with feedback of results to clinician)	Patient-centered care (data collection with feedback of PRO results to patients)						during active treatment										all ambulatory patients							Nurses								Prostate
1236	2015	junior.reviewer	3			Feasibility Study (finalized system, still under practical evaluation)		Kay Sundberg	kay.sundberg@ki.se		Monitoring Tools (data collection over time with feedback of results to clinician)	Patient-centered care (data collection with feedback of PRO results to patients)						during active treatment										all ambulatory patients							Nurses								Prostate
1237	2021	niclas.hubel	3			Trial (evaluating ePRO System)		Kay Sundberg	kay.sundberg@ki.se		Monitoring Tools (data collection over time with feedback of results to clinician)	Patient-centered care (data collection with feedback of PRO results to patients)						during active treatment	during early follow-up (&lt;2 years after treatment)									all ambulatory patients							Nurses								Prostate
1237	2021	junior.reviewer	3			Trial (evaluating ePRO System)		Kay Sundberg	kay.sundberg@ki.se		Monitoring Tools (data collection over time with feedback of results to clinician)	Patient-centered care (data collection with feedback of PRO results to patients)						during active treatment	during early follow-up (&lt;2 years after treatment)									all ambulatory patients							Nurses								Prostate
1245	2018	niclas.hubel	3			Trial (evaluating ePRO System)		Karen L. Syrjala	ksyrjala@fredhutch.org			Patient-centered care (data collection with feedback of PRO results to patients)								during long-term follow-up (&gt;= 2 years after treatment)								all ambulatory patients												Not reported							Hematology
1245	2018	junior.reviewer	3			Trial (evaluating ePRO System)		Karen L. Syrjala	ksyrjala@fredhutch.org			Patient-centered care (data collection with feedback of PRO results to patients)								during long-term follow-up (&gt;= 2 years after treatment)								all ambulatory patients												Not reported							Hematology
1247	2019	niclas.hubel	3			Implementation Study (finalized system, feasibility proven, ready for practical use)		Monika Sztankay	monika.sztankay@tirol-kliniken.at		Monitoring Tools (data collection over time with feedback of results to clinician)							during active treatment	during early follow-up (&lt;2 years after treatment)									all ambulatory patients							Nurses	Physicians											Hematology
1247	2019	junior.reviewer	3			Implementation Study (finalized system, feasibility proven, ready for practical use)		Monika Sztankay	monika.sztankay@tirol-kliniken.at		Monitoring Tools (data collection over time with feedback of results to clinician)							during active treatment	during early follow-up (&lt;2 years after treatment)									all ambulatory patients							Nurses	Physicians											Hematology
1250	2020	niclas.hubel	3			Implementation Study (finalized system, feasibility proven, ready for practical use)		Gry Assam Taarnhøj	gry.assam.taarnhoej@regionh.dk		Monitoring Tools (data collection over time with feedback of results to clinician)							during active treatment										all ambulatory patients							Nurses	Physicians												Other	Bladder
1250	2020	junior.reviewer	3			Implementation Study (finalized system, feasibility proven, ready for practical use)		Gry Assam Taarnhøj	gry.assam.taarnhoej@regionh.dk		Monitoring Tools (data collection over time with feedback of results to clinician)							during active treatment										all ambulatory patients							Nurses	Physicians												Other	Bladder
1255	2021	niclas.hubel	3			Trial (evaluating ePRO System)		Laura Takala	laura.takala@fimnet.fi		Monitoring Tools (data collection over time with feedback of results to clinician)							during active treatment	during early follow-up (&lt;2 years after treatment)									all ambulatory patients								Physicians						Breast
1255	2021	junior.reviewer	3			Trial (evaluating ePRO System)		Laura Takala	laura.takala@fimnet.fi		Monitoring Tools (data collection over time with feedback of results to clinician)							during active treatment	during early follow-up (&lt;2 years after treatment)									all ambulatory patients								Physicians						Breast
1297	2017	niclas.hubel	3			System Development (incomplete system, still under technical evaluation)		Argerie Tsimicalis	argerie.tsimicalis@mcgill.ca							ePRO assessment without feedback		during active treatment	during early follow-up (&lt;2 years after treatment)								patients requiring assistance (e.g., young children, mentally or cognitively limited, etc.)	all ambulatory patients							Nurses	Physicians		Other group	Physiotherapist, Education Specialist		Not defined
1297	2017	junior.reviewer	3			System Development (incomplete system, still under technical evaluation)		Argerie Tsimicalis	argerie.tsimicalis@mcgill.ca							ePRO assessment without feedback		during active treatment	during early follow-up (&lt;2 years after treatment)								patients requiring assistance (e.g., young children, mentally or cognitively limited, etc.)	all ambulatory patients							Nurses	Physicians		Other group	Physiotherapist, Education Specialist		Not defined
1300		niclas.hubel	3			Feasibility Study (finalized system, still under practical evaluation)		Cristiane Decat Bergerot	crisbergerot@gmail.com		Monitoring Tools (data collection over time with feedback of results to clinician)	Patient-centered care (data collection with feedback of PRO results to patients)						during active treatment			in palliative care							all ambulatory patients								Physicians	Psychologists					Breast			Gyn
1300		junior.reviewer	3			Feasibility Study (finalized system, still under practical evaluation)		Cristiane Decat Bergerot	crisbergerot@gmail.com		Monitoring Tools (data collection over time with feedback of results to clinician)	Patient-centered care (data collection with feedback of PRO results to patients)						during active treatment			in palliative care							all ambulatory patients								Physicians	Psychologists					Breast			Gyn
1311	2011	niclas.hubel	3	Trial Setting (Setting to evaluate the effects of experimental medical treatments)		Study Protocol
1311	2011	junior.reviewer	3	Trial Setting (Setting to evaluate the effects of experimental medical treatments)		Study Protocol		Lonneke V van de Poll-Franse	l.vd.poll@uvt.nl		Monitoring Tools (data collection over time with feedback of results to clinician)							during active treatment	during early follow-up (&lt;2 years after treatment)	during long-term follow-up (&gt;= 2 years after treatment)								all ambulatory patients							Nurses	Physicians									Gyn
1314	2020	niclas.hubel	3			Trial (evaluating ePRO System)		Irma M Verdonck-de Leeuw	im.verdonck@amsterdamumc. nl			Patient-centered care (data collection with feedback of PRO results to patients)	Decision aids (Decision aid that presents PRO information to patients. Decision aids which include PRO data require information about treatment options, their impact on PROs, and the probability of various PRO outcomes.)						during early follow-up (&lt;2 years after treatment)	during long-term follow-up (&gt;= 2 years after treatment)								all ambulatory patients				other	Survivors							Not reported		Breast				Colorectal	Hematology	Other	Head & Neck
1314	2020	junior.reviewer	3			Trial (evaluating ePRO System)		Irma M Verdonck-de Leeuw	im.verdonck@amsterdamumc. nl			Patient-centered care (data collection with feedback of PRO results to patients)	Decision aids (Decision aid that presents PRO information to patients. Decision aids which include PRO data require information about treatment options, their impact on PROs, and the probability of various PRO outcomes.)						during early follow-up (&lt;2 years after treatment)	during long-term follow-up (&gt;= 2 years after treatment)								all ambulatory patients				other	Survivors							Not reported		Breast				Colorectal	Hematology	Other	Head & Neck
1325	2010	niclas.hubel	3			Feasibility Study (finalized system, still under practical evaluation)		Andrew J Vickers	vickersa@mskcc.org		Monitoring Tools (data collection over time with feedback of results to clinician)								during early follow-up (&lt;2 years after treatment)	during long-term follow-up (&gt;= 2 years after treatment)								all ambulatory patients								Physicians							Prostate
1325	2010	junior.reviewer	3			Feasibility Study (finalized system, still under practical evaluation)		Andrew J Vickers	vickersa@mskcc.org		Monitoring Tools (data collection over time with feedback of results to clinician)								during early follow-up (&lt;2 years after treatment)	during long-term follow-up (&gt;= 2 years after treatment)								all ambulatory patients								Physicians							Prostate
1332	2017	niclas.hubel	3	No ePRO system in fulltext
1332	2017	junior.reviewer	3	No ePRO system in fulltext
1353	2018	niclas.hubel	3	No ePRO system in fulltext
1353	2018	junior.reviewer	3	No ePRO system in fulltext
1370	2019	niclas.hubel	3			Feasibility Study (finalized system, still under practical evaluation)		Kate Absolom	k.l.absolom@leeds.ac.uk		Monitoring Tools (data collection over time with feedback of results to clinician)	Patient-centered care (data collection with feedback of PRO results to patients)						during active treatment										all ambulatory patients							Nurses	Physicians						Breast
1370	2019	junior.reviewer	3			Feasibility Study (finalized system, still under practical evaluation)		Kate Absolom	k.l.absolom@leeds.ac.uk		Monitoring Tools (data collection over time with feedback of results to clinician)	Patient-centered care (data collection with feedback of PRO results to patients)						during active treatment										all ambulatory patients							Nurses	Physicians						Breast
1380	2015	niclas.hubel	3			Trial (evaluating ePRO System)		Michelle Melisko	mmelisko@medicine.ucsf.edu		Monitoring Tools (data collection over time with feedback of results to clinician)								during early follow-up (&lt;2 years after treatment)									all ambulatory patients							Nurses							Breast
1380	2015	junior.reviewer	3			Trial (evaluating ePRO System)		Michelle Melisko	mmelisko@medicine.ucsf.edu		Monitoring Tools (data collection over time with feedback of results to clinician)								during early follow-up (&lt;2 years after treatment)									all ambulatory patients							Nurses							Breast
1400	2003	niclas.hubel	3			Feasibility Study (finalized system, still under practical evaluation)		E.P. Wright	medepw@cancermed.leeds.ac.uk		Monitoring Tools (data collection over time with feedback of results to clinician)	Patient-centered care (data collection with feedback of PRO results to patients)						during active treatment	during early follow-up (&lt;2 years after treatment)									all ambulatory patients							Nurses	Physicians					Not defined
1400	2003	junior.reviewer	3			Feasibility Study (finalized system, still under practical evaluation)		E.P. Wright	medepw@cancermed.leeds.ac.uk.		Monitoring Tools (data collection over time with feedback of results to clinician)	Patient-centered care (data collection with feedback of PRO results to patients)						during active treatment	during early follow-up (&lt;2 years after treatment)									all ambulatory patients							Nurses	Physicians					Not defined
1451	2022	niclas.hubel	3			Trial (evaluating ePRO System)		Xiaotian Zhang	zhangxiaotianmed@163.com		Monitoring Tools (data collection over time with feedback of results to clinician)							during active treatment										all ambulatory patients							Nurses	Physicians					Not defined
1451	2022	junior.reviewer	3			Trial (evaluating ePRO System)		Xiaotian Zhang	zhangxiaotianmed@163.com		Monitoring Tools (data collection over time with feedback of results to clinician)							during active treatment										all ambulatory patients							Nurses	Physicians					Not defined
1470	2017	niclas.hubel	3	No ePRO system in fulltext		Study Protocol		Jiemin Zhu	Jiemin.zhu@uon.edu.au																																	Breast
1470	2017	junior.reviewer	3	No ePRO system in fulltext
1471	2018	niclas.hubel	3	No ePRO system in fulltext
1471	2018	junior.reviewer	3	No ePRO system in fulltext
1473	2018	niclas.hubel	3	No ePRO system in fulltext
1473	2018	junior.reviewer	3	No ePRO system in fulltext
1484	2011	niclas.hubel	3			Study Protocol		Laura Ashley	l.j.ashley@leeds.ac.uk							ePRO assessment without feedback		during active treatment	during early follow-up (&lt;2 years after treatment)									all ambulatory patients							Nurses							Breast	Prostate			Colorectal
1484	2011	junior.reviewer	3			Study Protocol		Laura Ashley	l.j.ashley@leeds.ac.uk							ePRO assessment without feedback		during active treatment	during early follow-up (&lt;2 years after treatment)									all ambulatory patients							Nurses							Breast	Prostate			Colorectal
1486	2019	niclas.hubel	3
1486	2019	junior.reviewer	3
1487	2016	niclas.hubel	3			Feasibility Study (finalized system, still under practical evaluation)		I.M. Verdonck-de Leeuw	IM.Verdonck@vumc.nl			Patient-centered care (data collection with feedback of PRO results to patients)	Decision aids (Decision aid that presents PRO information to patients. Decision aids which include PRO data require information about treatment options, their impact on PROs, and the probability of various PRO outcomes.)						during early follow-up (&lt;2 years after treatment)									all ambulatory patients							Nurses													Other	Head & Neck
1487	2016	junior.reviewer	3			Feasibility Study (finalized system, still under practical evaluation)		I.M. Verdonck-de Leeuw	IM.Verdonck@vumc.nl			Patient-centered care (data collection with feedback of PRO results to patients)	Decision aids (Decision aid that presents PRO information to patients. Decision aids which include PRO data require information about treatment options, their impact on PROs, and the probability of various PRO outcomes.)						during early follow-up (&lt;2 years after treatment)									all ambulatory patients							Nurses													Other	Head & Neck
1489	2011	niclas.hubel	3	Not oncology		System Development (incomplete system, still under technical evaluation)		Sydney M. Dy	sdy@jhsph.edu		Monitoring Tools (data collection over time with feedback of results to clinician)										in palliative care													Not reported						Not reported	Not defined
1489	2011	junior.reviewer	3	Not oncology
1490	2016	niclas.hubel	3			Trial (evaluating ePRO System)		Andreas Trojan	andreas.trojan@ozh.ch		Monitoring Tools (data collection over time with feedback of results to clinician)	Patient-centered care (data collection with feedback of PRO results to patients)						during active treatment										all ambulatory patients								Physicians						Breast
1490	2016	junior.reviewer	3			Trial (evaluating ePRO System)		Andreas Trojan	andreas.trojan@ozh.ch		Monitoring Tools (data collection over time with feedback of results to clinician)	Patient-centered care (data collection with feedback of PRO results to patients)						during active treatment										all ambulatory patients								Physicians						Breast
1492	2018	niclas.hubel	3			Trial (evaluating ePRO System)		Ilana Graetz	igraetz@uthsc.edu		Monitoring Tools (data collection over time with feedback of results to clinician)							during active treatment										all ambulatory patients							Nurses	Physicians						Breast
1492	2018	junior.reviewer	3			Trial (evaluating ePRO System)		Ilana Graetz	igraetz@uthsc.edu		Monitoring Tools (data collection over time with feedback of results to clinician)							during active treatment										all ambulatory patients							Nurses	Physicians						Breast
1493	2016	niclas.hubel	3	No ePRO system in fulltext
1493	2016	junior.reviewer	3	No ePRO system in fulltext
1494	2009	niclas.hubel	3			Trial (evaluating ePRO System)		N. Kearney	nora.kearney@stir.ac.uk		Monitoring Tools (data collection over time with feedback of results to clinician)	Patient-centered care (data collection with feedback of PRO results to patients)						during active treatment										all ambulatory patients							Nurses	Physicians						Breast		Lung		Colorectal
1494	2009	junior.reviewer	3			Trial (evaluating ePRO System)		N. Kearney	nora.kearney@stir.ac.uk		Monitoring Tools (data collection over time with feedback of results to clinician)	Patient-centered care (data collection with feedback of PRO results to patients)						during active treatment										all ambulatory patients							Nurses	Physicians						Breast		Lung		Colorectal
1495		niclas.hubel	3			System Development (incomplete system, still under technical evaluation)		Predrag Klasnja	not reported							ePRO assessment without feedback		during active treatment																Not reported						Not reported	Not defined
1495		junior.reviewer	3			System Development (incomplete system, still under technical evaluation)		Predrag Klasnja	not reported							ePRO assessment without feedback		during active treatment																Not reported						Not reported	Not defined
1498	2016	niclas.hubel	3			Feasibility Study (finalized system, still under practical evaluation)		Antti A. Mäkitie	antti.makitie@helsinki.fi		Monitoring Tools (data collection over time with feedback of results to clinician)							during active treatment	during early follow-up (&lt;2 years after treatment)									all ambulatory patients							Nurses	Physicians												Other	Head & Neck
1498	2016	junior.reviewer	3			Feasibility Study (finalized system, still under practical evaluation)		Antti A. Mäkitie3	antti.makitie@helsinki.f		Monitoring Tools (data collection over time with feedback of results to clinician)							during active treatment	during early follow-up (&lt;2 years after treatment)									all ambulatory patients							Nurses	Physicians												Other	Head & Neck
1499	2018	niclas.hubel	3			Feasibility Study (finalized system, still under practical evaluation)		Talya Salz	salzt@mskcc.org		Monitoring Tools (data collection over time with feedback of results to clinician)								during early follow-up (&lt;2 years after treatment)	during long-term follow-up (&gt;= 2 years after treatment)								all ambulatory patients							Nurses													Other	Head & Neck
1499	2018	junior.reviewer	3			Feasibility Study (finalized system, still under practical evaluation)		Talya Salz	salzt@mskcc.org		Monitoring Tools (data collection over time with feedback of results to clinician)								during early follow-up (&lt;2 years after treatment)	during long-term follow-up (&gt;= 2 years after treatment)								all ambulatory patients							Nurses													Other	Head & Neck
1501	2016	niclas.hubel	3			Feasibility Study (finalized system, still under practical evaluation)		Liv Marit Valen Schougaard	livschou@rm.dk		Monitoring Tools (data collection over time with feedback of results to clinician)							during active treatment	during early follow-up (&lt;2 years after treatment)									all ambulatory patients												Not reported	Not defined
1501	2016	junior.reviewer	3			Feasibility Study (finalized system, still under practical evaluation)		Liv Marit Valen Schougaard	livschou@rm.dk		Monitoring Tools (data collection over time with feedback of results to clinician)							during active treatment	during early follow-up (&lt;2 years after treatment)									all ambulatory patients												Not reported	Not defined
1502	2019	monika.sztankay	3			Implementation Study (finalized system, feasibility proven, ready for practical use)		L.S.E. van Egdom	l.vanegdom@erasmusmc.nl		Monitoring Tools (data collection over time with feedback of results to clinician)							during active treatment	during early follow-up (&lt;2 years after treatment)	during long-term follow-up (&gt;= 2 years after treatment)								all ambulatory patients							Nurses	Physicians						Breast
1502	2019	niclas.hubel	3			Implementation Study (finalized system, feasibility proven, ready for practical use)		L.S.E. van Egdom	l.vanegdom@erasmusmc.nl		Monitoring Tools (data collection over time with feedback of results to clinician)							during active treatment	during early follow-up (&lt;2 years after treatment)	during long-term follow-up (&gt;= 2 years after treatment)								all ambulatory patients							Nurses	Physicians						Breast
1504	2016	niclas.hubel	3			Feasibility Study (finalized system, still under practical evaluation)		Laurelie R. Wall	l.wall@uq.edu.au		Monitoring Tools (data collection over time with feedback of results to clinician)							during active treatment										all ambulatory patients												Not reported								Other	Head & Neck
1504	2016	junior.reviewer	3			Feasibility Study (finalized system, still under practical evaluation)		Laurelie R. Wall	l.wall@uq.edu.au		Monitoring Tools (data collection over time with feedback of results to clinician)							during active treatment										all ambulatory patients												Not reported								Other	Head & Neck
1505	2015	niclas.hubel	3			Feasibility Study (finalized system, still under practical evaluation)		L. M. Wintner	lisa.wintner@tirol-kliniken.at		Monitoring Tools (data collection over time with feedback of results to clinician)							during active treatment	during early follow-up (&lt;2 years after treatment)									all ambulatory patients							Nurses						Not defined
1505	2015	junior.reviewer	3			Feasibility Study (finalized system, still under practical evaluation)		L. M. Wintner	lisa.wintner@tirol-kliniken.at		Monitoring Tools (data collection over time with feedback of results to clinician)							during active treatment	during early follow-up (&lt;2 years after treatment)									all ambulatory patients							Nurses						Not defined
1507	2016	niclas.hubel	3			Feasibility Study (finalized system, still under practical evaluation)		Danny A Young-Afat	d.a.youngafat@umcutrecht.nl			Patient-centered care (data collection with feedback of PRO results to patients)						during active treatment	during early follow-up (&lt;2 years after treatment)			other	before treatment					all ambulatory patients							Nurses	Physicians						Breast
1507	2016	junior.reviewer	3			Feasibility Study (finalized system, still under practical evaluation)		Danny A Young-Afat	d.a.youngafat@umcutrecht.nl			Patient-centered care (data collection with feedback of PRO results to patients)						during active treatment	during early follow-up (&lt;2 years after treatment)			other	before treatment					all ambulatory patients							Nurses	Physicians						Breast
1508	2020	niclas.hubel	3			Feasibility Study (finalized system, still under practical evaluation)		Dylan M. Zylla	dylan.zylla@parknicollet.com		Monitoring Tools (data collection over time with feedback of results to clinician)							during active treatment										all ambulatory patients												Not reported	Not defined
1508	2020	junior.reviewer	3			Feasibility Study (finalized system, still under practical evaluation)		Dylan M. Zylla	dylan.zylla@parknicollet.com		Monitoring Tools (data collection over time with feedback of results to clinician)							during active treatment										all ambulatory patients												Not reported	Not defined
1536	2017	niclas.hubel	3	Not oncology		Trial (evaluating ePRO System)		John L. Semple	john.semple@wchospital.ca		Monitoring Tools (data collection over time with feedback of results to clinician)								during early follow-up (&lt;2 years after treatment)									all ambulatory patients								Physicians						Breast
1536	2017	junior.reviewer	3	Not oncology
1537	2014	niclas.hubel	3			Trial (evaluating ePRO System)		Donna L. Berry	donna_berry@dfci. harvard.edu		Monitoring Tools (data collection over time with feedback of results to clinician)	Patient-centered care (data collection with feedback of PRO results to patients)						during active treatment	during early follow-up (&lt;2 years after treatment)									all ambulatory patients												Not reported	Not defined
1537	2014	junior.reviewer	3			Trial (evaluating ePRO System)		Donna L. Berry	donna_berry@dfci. harvard.edu		Monitoring Tools (data collection over time with feedback of results to clinician)	Patient-centered care (data collection with feedback of PRO results to patients)						during active treatment	during early follow-up (&lt;2 years after treatment)									all ambulatory patients												Not reported	Not defined
1540	2013	niclas.hubel	3			System Development (incomplete system, still under technical evaluation)		Moon-Fai Chan	nurcmf@nus.edu.sg		Monitoring Tools (data collection over time with feedback of results to clinician)	Patient-centered care (data collection with feedback of PRO results to patients)						during active treatment										all ambulatory patients							Nurses							Breast		Lung		Colorectal
1540	2013	junior.reviewer	3			System Development (incomplete system, still under technical evaluation)		Moon-Fai Chan	nurcmf@nus.edu.sg		Monitoring Tools (data collection over time with feedback of results to clinician)	Patient-centered care (data collection with feedback of PRO results to patients)						during active treatment										all ambulatory patients							Nurses							Breast		Lung		Colorectal
1541	2009	niclas.hubel	3			Feasibility Study (finalized system, still under practical evaluation)		Vincenzo Della Mea	vincenzo.dellamea@dimi.uniud.it							ePRO assessment without feedback		during active treatment																Not reported		Physicians					Not defined
1541	2009	junior.reviewer	3			Feasibility Study (finalized system, still under practical evaluation)		Vincenzo Della Mea	vincenzo.dellamea@dimi.uniud.it							ePRO assessment without feedback		during active treatment																Not reported		Physicians					Not defined
1542	2017	niclas.hubel	3			System Development (incomplete system, still under technical evaluation)		Joseph Andrew Greer	jgreer2@mgh.harvard.edu		Monitoring Tools (data collection over time with feedback of results to clinician)	Patient-centered care (data collection with feedback of PRO results to patients)						during active treatment										all ambulatory patients							Nurses	Physicians					Not defined
1542	2017	junior.reviewer	3			System Development (incomplete system, still under technical evaluation)		Joseph Andrew Greer	jgreer2@mgh.harvard.edu		Monitoring Tools (data collection over time with feedback of results to clinician)	Patient-centered care (data collection with feedback of PRO results to patients)						during active treatment										all ambulatory patients							Nurses	Physicians					Not defined
1545	2009	niclas.hubel	3	No ePRO system in fulltext
1545	2009	junior.reviewer	3	No ePRO system in fulltext
1547	2016	niclas.hubel	3			Feasibility Study (finalized system, still under practical evaluation)		Laura M.J. Hochstenbach	l.hochstenbach@maastrichtuniversity.nl		Monitoring Tools (data collection over time with feedback of results to clinician)	Patient-centered care (data collection with feedback of PRO results to patients)						during active treatment			in palliative care							all ambulatory patients							Nurses						Not defined
1547	2016	junior.reviewer	3			Feasibility Study (finalized system, still under practical evaluation)		Laura M.J. Hochstenbach	l.hochstenbach@maastrichtuniversity.nl		Monitoring Tools (data collection over time with feedback of results to clinician)	Patient-centered care (data collection with feedback of PRO results to patients)						during active treatment			in palliative care							all ambulatory patients							Nurses						Not defined
1548	2018	niclas.hubel	3			System Development (incomplete system, still under technical evaluation)		Akshat Kapoor	kapoora16@ecu.edu			Patient-centered care (data collection with feedback of PRO results to patients)							during early follow-up (&lt;2 years after treatment)									all ambulatory patients												Not reported		Breast
1548	2018	junior.reviewer	3			System Development (incomplete system, still under technical evaluation)		Akshat Kapoor	kapoora16@ecu.edu			Patient-centered care (data collection with feedback of PRO results to patients)							during early follow-up (&lt;2 years after treatment)									all ambulatory patients												Not reported		Breast
1549	2016	niclas.hubel	3			System Development (incomplete system, still under technical evaluation)		Jong Won Lee	jongwonlee116@gmail.com							ePRO assessment without feedback								not reported				all ambulatory patients												Not reported		Breast
1549	2016	junior.reviewer	3			System Development (incomplete system, still under technical evaluation)		Jong Won Lee	jongwonlee116@gmail.com							ePRO assessment without feedback								not reported				all ambulatory patients												Not reported		Breast
1551	2012	niclas.hubel	3	No peer reviewed study (e.g. conference abstract)
1551	2012	junior.reviewer	3	No peer reviewed study (e.g. conference abstract)
1553	2008	niclas.hubel	3	Not oncology
1553	2008	junior.reviewer	3	Not oncology
1554	2005	niclas.hubel	3			Feasibility Study (finalized system, still under practical evaluation)		Marilyn Rose McGee	mcgeemr@dcs.gla.ac.uk		Monitoring Tools (data collection over time with feedback of results to clinician)	Patient-centered care (data collection with feedback of PRO results to patients)						during active treatment										all ambulatory patients							Nurses									Lung		Colorectal
1554	2005	junior.reviewer	3			Feasibility Study (finalized system, still under practical evaluation)		Marilyn Rose McGee	mcgeemr@dcs.gla.ac.uk		Monitoring Tools (data collection over time with feedback of results to clinician)	Patient-centered care (data collection with feedback of PRO results to patients)						during active treatment										all ambulatory patients							Nurses									Lung		Colorectal
1556	2016	niclas.hubel	3			Feasibility Study (finalized system, still under practical evaluation)		Erin O’Hea								ePRO assessment without feedback			during early follow-up (&lt;2 years after treatment)									all ambulatory patients							Nurses	Physicians	Psychologists					Breast
1556	2016	junior.reviewer	3			Feasibility Study (finalized system, still under practical evaluation)		Erin O’Hea								ePRO assessment without feedback			during early follow-up (&lt;2 years after treatment)									all ambulatory patients							Nurses	Physicians	Psychologists					Breast
1557	2017	niclas.hubel	3			Study Protocol		Daniele Andreis	daniele.andreis@irst.emr.it		Monitoring Tools (data collection over time with feedback of results to clinician)	Patient-centered care (data collection with feedback of PRO results to patients)						during active treatment	during early follow-up (&lt;2 years after treatment)									all ambulatory patients							Nurses	Physicians					Not defined
1557	2017	junior.reviewer	3			Study Protocol		Daniele Andreis	daniele.andreis@irst.emr.it		Monitoring Tools (data collection over time with feedback of results to clinician)	Patient-centered care (data collection with feedback of PRO results to patients)						during active treatment	during early follow-up (&lt;2 years after treatment)									all ambulatory patients							Nurses	Physicians					Not defined
1559	2016	niclas.hubel	3			Feasibility Study (finalized system, still under practical evaluation)		Marika Rasschaert	marika.rasschaert@uza.be		Monitoring Tools (data collection over time with feedback of results to clinician)							during active treatment										all ambulatory patients							Nurses	Physicians					Not defined
1559	2016	junior.reviewer	3			Feasibility Study (finalized system, still under practical evaluation)		Marika Rasschaert	marika.rasschaert@uza.be		Monitoring Tools (data collection over time with feedback of results to clinician)							during active treatment										all ambulatory patients							Nurses	Physicians					Not defined
1560	2017	niclas.hubel	3			Feasibility Study (finalized system, still under practical evaluation)		Pamela Rose	pamela.rose@lanarkshire. scot.nhs.uk		Monitoring Tools (data collection over time with feedback of results to clinician)								during early follow-up (&lt;2 years after treatment)									all ambulatory patients							Nurses									Lung
1560	2017	junior.reviewer	3			Feasibility Study (finalized system, still under practical evaluation)		Pamela Rose	pamela.rose@lanarkshire. scot.nhs.uk		Monitoring Tools (data collection over time with feedback of results to clinician)								during early follow-up (&lt;2 years after treatment)									all ambulatory patients							Nurses									Lung
1561	2018	niclas.hubel	3			Feasibility Study (finalized system, still under practical evaluation)		C.J. Semple	cherith.semple@setrust.hscni.net		Monitoring Tools (data collection over time with feedback of results to clinician)								during early follow-up (&lt;2 years after treatment)									all ambulatory patients							Nurses	Physicians												Other	Head & Neck
1561	2018	junior.reviewer	3			Feasibility Study (finalized system, still under practical evaluation)		C.J. Semple	cherith.semple@setrust.hscni.net		Monitoring Tools (data collection over time with feedback of results to clinician)								during early follow-up (&lt;2 years after treatment)									all ambulatory patients							Nurses	Physicians												Other	Head & Neck
1564	2017	niclas.hubel	3			Feasibility Study (finalized system, still under practical evaluation)		Kay Sundberg	kay.sundberg@ki.se		Monitoring Tools (data collection over time with feedback of results to clinician)	Patient-centered care (data collection with feedback of PRO results to patients)						during active treatment	during early follow-up (&lt;2 years after treatment)									all ambulatory patients							Nurses								Prostate
1564	2017	junior.reviewer	3			Feasibility Study (finalized system, still under practical evaluation)		Kay Sundberg	kay.sundberg@ki.se		Monitoring Tools (data collection over time with feedback of results to clinician)	Patient-centered care (data collection with feedback of PRO results to patients)						during active treatment	during early follow-up (&lt;2 years after treatment)									all ambulatory patients							Nurses								Prostate
1568	2016	niclas.hubel	3	Not oncology		Feasibility Study (finalized system, still under practical evaluation)		Jennifer J. Tieman	jennifer.tieman@flinders.edu.au		Monitoring Tools (data collection over time with feedback of results to clinician)										in palliative care							all ambulatory patients							Nurses						Not defined
1568	2016	junior.reviewer	3	Not oncology
1570	2007	niclas.hubel	3			Trial (evaluating ePRO System)		Peter Moorman	p.moorman@erasmusmc.nl		Monitoring Tools (data collection over time with feedback of results to clinician)								during early follow-up (&lt;2 years after treatment)									all ambulatory patients								Physicians												Other	Head & Neck
1570	2007	junior.reviewer	3			Trial (evaluating ePRO System)		Peter Moorman	p.moorman@erasmusmc.nl		Monitoring Tools (data collection over time with feedback of results to clinician)								during early follow-up (&lt;2 years after treatment)									all ambulatory patients								Physicians												Other	Head & Neck
1571	2005	niclas.hubel	3			Feasibility Study (finalized system, still under practical evaluation)		Jaap L. van den Brink	j.vandenbrink@erasmusmc.nl		Monitoring Tools (data collection over time with feedback of results to clinician)								during early follow-up (&lt;2 years after treatment)									all ambulatory patients							Nurses	Physicians												Other	Head & Neck
1571	2005	junior.reviewer	3			Feasibility Study (finalized system, still under practical evaluation)		Jaap L. van den Brink	j.vandenbrink@erasmusmc.nl		Monitoring Tools (data collection over time with feedback of results to clinician)								during early follow-up (&lt;2 years after treatment)									all ambulatory patients							Nurses	Physicians												Other	Head & Neck
1572	2003	niclas.hubel	3			System Development (incomplete system, still under technical evaluation)		J. L. van den Brink	j.vandenbrink@erasmusmc.nl		Monitoring Tools (data collection over time with feedback of results to clinician)								during early follow-up (&lt;2 years after treatment)									all ambulatory patients							Nurses													Other	Head & Neck
1572	2003	junior.reviewer	3			System Development (incomplete system, still under technical evaluation)		J. L. van den Brink	j.vandenbrink@erasmusmc.nl		Monitoring Tools (data collection over time with feedback of results to clinician)								during early follow-up (&lt;2 years after treatment)									all ambulatory patients							Nurses													Other	Head & Neck
1574	2018	niclas.hubel	3			System Development (incomplete system, still under technical evaluation)		Doris Howell	Doris.Howell@uhn.ca		Monitoring Tools (data collection over time with feedback of results to clinician)	Patient-centered care (data collection with feedback of PRO results to patients)						during active treatment										all ambulatory patients							Nurses											Colorectal	Hematology
1574	2018	junior.reviewer	3			System Development (incomplete system, still under technical evaluation)		Doris Howell	Doris.Howell@uhn.ca		Monitoring Tools (data collection over time with feedback of results to clinician)	Patient-centered care (data collection with feedback of PRO results to patients)						during active treatment										all ambulatory patients							Nurses											Colorectal	Hematology
1601	2023	niclas.hubel	3			System Development (incomplete system, still under technical evaluation)		Joachim Weis	joachim.weis@uniklinik-freiburg.de							ePRO assessment without feedback		during active treatment	during early follow-up (&lt;2 years after treatment)									all ambulatory patients		inpatient acute care patients										Not reported	Not defined
1601	2023	junior.reviewer	3			System Development (incomplete system, still under technical evaluation)		Joachim Weis	joachim.weis@uniklinik-freiburg.de							ePRO assessment without feedback		during active treatment	during early follow-up (&lt;2 years after treatment)									all ambulatory patients		inpatient acute care patients										Not reported	Not defined
1639	2022	niclas.hubel	3			Feasibility Study (finalized system, still under practical evaluation)		Veronica Nanton	v.nanton@warwick.ac.uk		Monitoring Tools (data collection over time with feedback of results to clinician)	Patient-centered care (data collection with feedback of PRO results to patients)						during active treatment	during early follow-up (&lt;2 years after treatment)	during long-term follow-up (&gt;= 2 years after treatment)								all ambulatory patients							Nurses								Prostate
1639	2022	junior.reviewer	3			Feasibility Study (finalized system, still under practical evaluation)		Veronica Nanton	v.nanton@warwick.ac.uk		Monitoring Tools (data collection over time with feedback of results to clinician)	Patient-centered care (data collection with feedback of PRO results to patients)						during active treatment	during early follow-up (&lt;2 years after treatment)	during long-term follow-up (&gt;= 2 years after treatment)								all ambulatory patients							Nurses								Prostate
1646	2022	niclas.hubel	3			Implementation Study (finalized system, feasibility proven, ready for practical use)		Thomas Nordhausen	thomas.nordhausen@uk-halle.de		Monitoring Tools (data collection over time with feedback of results to clinician)							during active treatment												inpatient acute care patients					Nurses	Physicians	Psychologists				Not defined
1646	2022	junior.reviewer	3			Implementation Study (finalized system, feasibility proven, ready for practical use)		Thomas Nordhausen	thomas.nordhausen@uk-halle.de		Monitoring Tools (data collection over time with feedback of results to clinician)							during active treatment												inpatient acute care patients					Nurses	Physicians	Psychologists				Not defined
1647	2023	niclas.hubel	3	No ePRO system in fulltext		Trial (evaluating ePRO System)
1647	2023	junior.reviewer	3	No ePRO system in fulltext		Trial (evaluating ePRO System)		Bojana Petrovic	bojana.petrovic@utoronto.ca		Monitoring Tools (data collection over time with feedback of results to clinician)							during active treatment	during early follow-up (&lt;2 years after treatment)									all ambulatory patients							Nurses	Physicians						Breast	Prostate			Colorectal
1648	2022	niclas.hubel	3			Implementation Study (finalized system, feasibility proven, ready for practical use)		Afaf Girgis	afaf.girgis@unsw.edu.au		Monitoring Tools (data collection over time with feedback of results to clinician)	Patient-centered care (data collection with feedback of PRO results to patients)						during active treatment										all ambulatory patients							Nurses	Physicians								Lung
1648	2022	junior.reviewer	3			Implementation Study (finalized system, feasibility proven, ready for practical use)		Afaf Girgis	afaf.girgis@unsw.edu.au		Monitoring Tools (data collection over time with feedback of results to clinician)	Patient-centered care (data collection with feedback of PRO results to patients)						during active treatment										all ambulatory patients							Nurses	Physicians								Lung
1650	2023	niclas.hubel	3			Feasibility Study (finalized system, still under practical evaluation)		Anne Maas	a.maas-9@prinsesmaximacentrum.nl		Monitoring Tools (data collection over time with feedback of results to clinician)									during long-term follow-up (&gt;= 2 years after treatment)								all ambulatory patients							Nurses	Physicians					Not defined
1650	2023	junior.reviewer	3			Feasibility Study (finalized system, still under practical evaluation)		Anne Maas	a.maas-9@prinsesmaximacentrum.nl		Monitoring Tools (data collection over time with feedback of results to clinician)									during long-term follow-up (&gt;= 2 years after treatment)								all ambulatory patients							Nurses	Physicians					Not defined
1654	2023	niclas.hubel	3			Feasibility Study (finalized system, still under practical evaluation)		Ingrid Oakley-Girvan	ingrid@medable.com							ePRO assessment without feedback		during active treatment										all ambulatory patients												Not reported	Not defined
1654	2023	junior.reviewer	3			Feasibility Study (finalized system, still under practical evaluation)		Ingrid Oakley-Girvan	ingrid@medable.com							ePRO assessment without feedback		during active treatment										all ambulatory patients												Not reported	Not defined
1656	2023	niclas.hubel	3			Trial (evaluating ePRO System)		Jussi P. Koivunen	jussi.koivunen@ppshp.fi		Monitoring Tools (data collection over time with feedback of results to clinician)	Patient-centered care (data collection with feedback of PRO results to patients)						during active treatment										all ambulatory patients								Physicians										Colorectal
1656	2023	junior.reviewer	3			Trial (evaluating ePRO System)		Jussi P. Koivunen	jussi.koivunen@ppshp.fi		Monitoring Tools (data collection over time with feedback of results to clinician)	Patient-centered care (data collection with feedback of PRO results to patients)						during active treatment										all ambulatory patients								Physicians										Colorectal
1659	2023	niclas.hubel	3			Feasibility Study (finalized system, still under practical evaluation)		Heather L. Huelster	heather.huelster@moffitt.org)							ePRO assessment without feedback			during early follow-up (&lt;2 years after treatment)									all ambulatory patients												Not reported								Other	Bladder
1659	2023	junior.reviewer	3			Feasibility Study (finalized system, still under practical evaluation)		Heather L. Huelster	heather.huelster@moffitt.org							ePRO assessment without feedback			during early follow-up (&lt;2 years after treatment)									all ambulatory patients												Not reported								Other	Bladder
1660	2023	niclas.hubel	3			Study Protocol		Joaquim Reis	jdcreis@fc.ul.pt		Monitoring Tools (data collection over time with feedback of results to clinician)	Patient-centered care (data collection with feedback of PRO results to patients)						during active treatment										all ambulatory patients								Physicians										Colorectal	Hematology
1660	2023	junior.reviewer	3			Study Protocol		Joaquim Reis	jdcreis@fc.ul.pt		Monitoring Tools (data collection over time with feedback of results to clinician)	Patient-centered care (data collection with feedback of PRO results to patients)						during active treatment										all ambulatory patients								Physicians										Colorectal	Hematology
1663	2022	niclas.hubel	3			System Development (incomplete system, still under technical evaluation)		Farkhondeh Asadi	asadifar@sbmu.ac.ir		Monitoring Tools (data collection over time with feedback of results to clinician)	Patient-centered care (data collection with feedback of PRO results to patients)						during active treatment									patients requiring assistance (e.g., young children, mentally or cognitively limited, etc.)									Physicians											Hematology
1663	2022	junior.reviewer	3			System Development (incomplete system, still under technical evaluation)		Farkhondeh Asadi	asadifar@sbmu.ac.ir		Monitoring Tools (data collection over time with feedback of results to clinician)	Patient-centered care (data collection with feedback of PRO results to patients)						during active treatment									patients requiring assistance (e.g., young children, mentally or cognitively limited, etc.)									Physicians											Hematology
1665	2022	niclas.hubel	3			Feasibility Study (finalized system, still under practical evaluation)		Jody Underwood	junderwood@i-a-i.com							ePRO assessment without feedback		during active treatment										all ambulatory patients												Not reported	Not defined
1665	2022	junior.reviewer	3			Feasibility Study (finalized system, still under practical evaluation)		Jody Underwood	junderwood@i-a-i.com							ePRO assessment without feedback		during active treatment										all ambulatory patients												Not reported	Not defined
1667	2023	niclas.hubel	3			System Development (incomplete system, still under technical evaluation)		Haleh Ayatollahi	ayatollahi.h@iums.ac.ir		Monitoring Tools (data collection over time with feedback of results to clinician)	Patient-centered care (data collection with feedback of PRO results to patients)						during active treatment										all ambulatory patients								Physicians							Prostate
1667	2023	junior.reviewer	3			System Development (incomplete system, still under technical evaluation)		Haleh Ayatollahi	ayatollahi.h@iums.ac.ir		Monitoring Tools (data collection over time with feedback of results to clinician)	Patient-centered care (data collection with feedback of PRO results to patients)						during active treatment										all ambulatory patients								Physicians							Prostate
1669	2023	niclas.hubel	3	Trial Setting (Setting to evaluate the effects of experimental medical treatments)
1669	2023	junior.reviewer	3	Trial Setting (Setting to evaluate the effects of experimental medical treatments)
1672	2023	niclas.hubel	3			Feasibility Study (finalized system, still under practical evaluation)		Manuela Eicher	manuela.eicher@unil.ch		Monitoring Tools (data collection over time with feedback of results to clinician)	Patient-centered care (data collection with feedback of PRO results to patients)						during active treatment										all ambulatory patients							Nurses	Physicians					Not defined
1672	2023	junior.reviewer	3			Feasibility Study (finalized system, still under practical evaluation)		Manuela Eicher	manuela.eicher@unil.ch		Monitoring Tools (data collection over time with feedback of results to clinician)	Patient-centered care (data collection with feedback of PRO results to patients)						during active treatment										all ambulatory patients							Nurses	Physicians					Not defined
1678	2022	niclas.hubel	3			Trial (evaluating ePRO System)		Naiyarat Prasongsook	naiyarat_p@yahoo.co.th		Monitoring Tools (data collection over time with feedback of results to clinician)							during active treatment				other	before treatment					all ambulatory patients												Not reported				Lung
1678	2022	junior.reviewer	3			Trial (evaluating ePRO System)		Naiyarat Prasongsook	naiyarat_p@yahoo.co.th		Monitoring Tools (data collection over time with feedback of results to clinician)							during active treatment				other	before treatment					all ambulatory patients												Not reported				Lung
1682	2022	niclas.hubel	3			Trial (evaluating ePRO System)		Juan J. Dapueto	jdapueto@hc.edu.uy; jdapueto@gmail.com							ePRO assessment without feedback		during active treatment										all ambulatory patients								Physicians					Not defined
1682	2022	junior.reviewer	3			Trial (evaluating ePRO System)		Juan J. Dapueto	jdapueto@gmail.com jdapueto@hc.edu.uy							ePRO assessment without feedback		during active treatment										all ambulatory patients								Physicians					Not defined
1684	2023	niclas.hubel	3	No ePRO system in fulltext
1684	2023	junior.reviewer	3	No ePRO system in fulltext
1685	2023	niclas.hubel	3	No ePRO system in fulltext
1685	2023	junior.reviewer	3	No ePRO system in fulltext
1686	2023	niclas.hubel	3			Other	Practice	Shanda H. Blackmon	Blackmon.Shanda@mayo.edu		Monitoring Tools (data collection over time with feedback of results to clinician)	Patient-centered care (data collection with feedback of PRO results to patients)							during early follow-up (&lt;2 years after treatment)	during long-term follow-up (&gt;= 2 years after treatment)								all ambulatory patients												Not reported								Other	Esophageal
1686	2023	junior.reviewer	3			Other	Practice	Shanda H. Blackmon	Blackmon.Shanda@mayo.edu		Monitoring Tools (data collection over time with feedback of results to clinician)	Patient-centered care (data collection with feedback of PRO results to patients)							during early follow-up (&lt;2 years after treatment)	during long-term follow-up (&gt;= 2 years after treatment)								all ambulatory patients												Not reported								Other	Esophageal
1687	2023	niclas.hubel	3			Other	Practice	C. Helissey	carole.helissey@intradef.gouv.fr			Patient-centered care (data collection with feedback of PRO results to patients)						during active treatment										all ambulatory patients												Not reported			Prostate
1687	2023	junior.reviewer	3			Other	practice	C. Helissey	carole.helissey@intradef.gouv.fr			Patient-centered care (data collection with feedback of PRO results to patients)						during active treatment										all ambulatory patients												Not reported			Prostate
1697	2022	niclas.hubel	3			Trial (evaluating ePRO System)		Veronica Dussel	veronica_dussel@dfci.harvard.edu		Monitoring Tools (data collection over time with feedback of results to clinician)	Patient-centered care (data collection with feedback of PRO results to patients)						during active treatment			in palliative care						patients requiring assistance (e.g., young children, mentally or cognitively limited, etc.)	all ambulatory patients							Nurses	Physicians		Other group	psychosocial clinician		Not defined
1697	2022	junior.reviewer	3			Trial (evaluating ePRO System)		Veronica Dussel	veronica_dussel@dfci.harvard.edu		Monitoring Tools (data collection over time with feedback of results to clinician)	Patient-centered care (data collection with feedback of PRO results to patients)						during active treatment			in palliative care						patients requiring assistance (e.g., young children, mentally or cognitively limited, etc.)	all ambulatory patients							Nurses	Physicians		Other group	psychosocial clinician		Not defined
1702	2023	niclas.hubel	3			Feasibility Study (finalized system, still under practical evaluation)		Linda Lombi	linda.lombi@unicatt.it							ePRO assessment without feedback		during active treatment										all ambulatory patients		inpatient acute care patients										Not reported	Not defined
1702	2023	junior.reviewer	3			Feasibility Study (finalized system, still under practical evaluation)		Linda Lombi	linda.lombi@unicatt.it							ePRO assessment without feedback		during active treatment										all ambulatory patients		inpatient acute care patients										Not reported	Not defined
1709	2023	niclas.hubel	3	Not oncology
1709	2023	junior.reviewer	3	Not oncology
1714	2022	niclas.hubel	3	other	Duplicate from data extraction practice
1714	2022	junior.reviewer	3	other	Duplicate from data extraction practice
1715	2023	niclas.hubel	3	other	cross-sectional study	Feasibility Study (finalized system, still under practical evaluation)		Nuria Argudo	nargudo@psmar.cat							ePRO assessment without feedback						other	before treatment					all ambulatory patients												Not reported		Breast
1715	2023	junior.reviewer	3	other	cross-sectional study	Feasibility Study (finalized system, still under practical evaluation)		Nuria Argudo	nargudo@psmar.cat							ePRO assessment without feedback						other	before treatment					all ambulatory patients												Not reported		Breast
1717	2023	niclas.hubel	3	other	Duplicate from data extraction practice
1717	2023	junior.reviewer	3	other	Duplicate from data extraction practice
1719	2023	niclas.hubel	3			Trial (evaluating ePRO System)		Lynn Verweij	lynn.verweij@radboudumc.nl			Patient-centered care (data collection with feedback of PRO results to patients)						during active treatment										all ambulatory patients												Not reported							Hematology
1719	2023	junior.reviewer	3			Trial (evaluating ePRO System)		Lynn Verweij	lynn.verweij@radboudumc.nl			Patient-centered care (data collection with feedback of PRO results to patients)						during active treatment										all ambulatory patients												Not reported							Hematology
1720	2023	niclas.hubel	3			Implementation Study (finalized system, feasibility proven, ready for practical use)		Stephanie J Sohl	ssohl@wakehealth.edu				Decision aids (Decision aid that presents PRO information to patients. Decision aids which include PRO data require information about treatment options, their impact on PROs, and the probability of various PRO outcomes.)						during early follow-up (&lt;2 years after treatment)									all ambulatory patients												Not reported						Colorectal
1720	2023	junior.reviewer	3			Implementation Study (finalized system, feasibility proven, ready for practical use)		Stephanie J Sohl	ssohl@wakehealth.edu				Decision aids (Decision aid that presents PRO information to patients. Decision aids which include PRO data require information about treatment options, their impact on PROs, and the probability of various PRO outcomes.)						during early follow-up (&lt;2 years after treatment)									all ambulatory patients												Not reported						Colorectal
1722	2023	niclas.hubel	3	Trial Setting (Setting to evaluate the effects of experimental medical treatments)
1722	2023	junior.reviewer	3	Trial Setting (Setting to evaluate the effects of experimental medical treatments)
1726	2023	niclas.hubel	3			Feasibility Study (finalized system, still under practical evaluation)		Steven J. Isakoff	sisakoff@mgh.harvard.edu							ePRO assessment without feedback		during active treatment										all ambulatory patients												Not reported		Breast
1726	2023	junior.reviewer	3			Feasibility Study (finalized system, still under practical evaluation)		Steven J. Isakoff	sisakoff@mgh.harvard.edu							ePRO assessment without feedback		during active treatment										all ambulatory patients												Not reported		Breast
1727	2023	niclas.hubel	3	other	cross sectional assessment only
1727	2023	junior.reviewer	3	other	cross sectional assessment
1732	2022	niclas.hubel	3	other	Duplicate from data extraction practice
1732	2022	junior.reviewer	3	other	Duplicate from data extraction practice
1737	2023	niclas.hubel	3			Feasibility Study (finalized system, still under practical evaluation)		Kea Turner	kea.turner@moffitt.org	Screening Tools (One-time PRO assessment with feedback to clinician)								during active treatment												inpatient acute care patients								Other group	Social workers									Other	Head and Neck
1737	2023	junior.reviewer	3			Feasibility Study (finalized system, still under practical evaluation)		Kea Turner	kea.turner@moffitt.org	Screening Tools (One-time PRO assessment with feedback to clinician)								during active treatment												inpatient acute care patients								Other group	social workers									Other	Head and Neck
1739	2023	niclas.hubel	3	other	Duplicate from data extraction practice
1739	2023	junior.reviewer	3	other	Duplicate from data extraction practice
1744	2022	niclas.hubel	3	No ePRO system in fulltext
1744	2022	junior.reviewer	3	No ePRO system in fulltext
1748	2022	niclas.hubel	3	Trial Setting (Setting to evaluate the effects of experimental medical treatments)
1748	2022	junior.reviewer	3	Trial Setting (Setting to evaluate the effects of experimental medical treatments)
1752	2023	niclas.hubel	3			Study Protocol		Silvia Francesca Maria Pizzoli	silvia.pizzoli@unimi.it		Monitoring Tools (data collection over time with feedback of results to clinician)	Patient-centered care (data collection with feedback of PRO results to patients)	Decision aids (Decision aid that presents PRO information to patients. Decision aids which include PRO data require information about treatment options, their impact on PROs, and the probability of various PRO outcomes.)						during early follow-up (&lt;2 years after treatment)									all ambulatory patients							Nurses	Physicians	Psychologists					Breast
1752	2023	junior.reviewer	3			Study Protocol		Silvia Francesca Maria Pizzoli	silvia.pizzoli@unimi.it		Monitoring Tools (data collection over time with feedback of results to clinician)	Patient-centered care (data collection with feedback of PRO results to patients)	Decision aids (Decision aid that presents PRO information to patients. Decision aids which include PRO data require information about treatment options, their impact on PROs, and the probability of various PRO outcomes.)						during early follow-up (&lt;2 years after treatment)									all ambulatory patients							Nurses	Physicians	Psychologists					Breast
1757	2023	niclas.hubel	3			System Development (incomplete system, still under technical evaluation)		Hamed Mehdizadeh	hamed13sep@gmail.com		Monitoring Tools (data collection over time with feedback of results to clinician)	Patient-centered care (data collection with feedback of PRO results to patients)						during active treatment									patients requiring assistance (e.g., young children, mentally or cognitively limited, etc.)	all ambulatory patients								Physicians											Hematology
1757	2023	junior.reviewer	3			System Development (incomplete system, still under technical evaluation)		Hamed Mehdizadeh	hamed13sep@gmail.com		Monitoring Tools (data collection over time with feedback of results to clinician)	Patient-centered care (data collection with feedback of PRO results to patients)						during active treatment									patients requiring assistance (e.g., young children, mentally or cognitively limited, etc.)	all ambulatory patients								Physicians											Hematology
1758	2023	niclas.hubel	3	Trial Setting (Setting to evaluate the effects of experimental medical treatments)
1758	2023	junior.reviewer	3	Trial Setting (Setting to evaluate the effects of experimental medical treatments)
1765	2022	niclas.hubel	3	other	cross section one time assessment
1765	2022	junior.reviewer	3	other	cross-sectional assessment al			Salene M.W. Jones	smjones3@fredhutch.org										during early follow-up (&lt;2 years after treatment)	during long-term follow-up (&gt;= 2 years after treatment)																				Not reported	Not defined
1775	2023	niclas.hubel	3	No ePRO system in fulltext
1775	2023	junior.reviewer	3	No ePRO system in fulltext
1781	2022	niclas.hubel	3	other	technical objective
1781	2022	junior.reviewer	3	other	extraction of patient mobile app into electronic health record (technical)
1792	2023	niclas.hubel	3	other	Duplicate from data extraction practice
1792	2023	junior.reviewer	3	other	Duplicate from data extraction practice
1793	2023	niclas.hubel	3	other	Duplicate from data extraction practice
1793	2023	junior.reviewer	3	other	Duplicate from data extraction practice
1802	2023	niclas.hubel	3	No ePRO system in fulltext
1802	2023	junior.reviewer	3	No ePRO system in fulltext
1805	2023	niclas.hubel	3	Not oncology		Feasibility Study (finalized system, still under practical evaluation)		Àngels Salvador Vergès	angels.salvador@innohealth.academy		Monitoring Tools (data collection over time with feedback of results to clinician)										in palliative care
1805	2023	junior.reviewer	3	Not oncology
1840	2023	niclas.hubel	3			Study Protocol		Johannes Ammann	johannes.ammann@roche.com		Monitoring Tools (data collection over time with feedback of results to clinician)	Patient-centered care (data collection with feedback of PRO results to patients)						during active treatment										all ambulatory patients												Not reported				Lung				Other	Liver
1840	2023	junior.reviewer	3			Study Protocol		Johannes Ammann	johannes.ammann@roche.com		Monitoring Tools (data collection over time with feedback of results to clinician)	Patient-centered care (data collection with feedback of PRO results to patients)						during active treatment										all ambulatory patients												Not reported				Lung				Other	liver
1885	2022	niclas.hubel	3			Other	Routine	Afaf Girgis	afaf.girgis@unsw.edu.au		Monitoring Tools (data collection over time with feedback of results to clinician)	Patient-centered care (data collection with feedback of PRO results to patients)						during active treatment	during early follow-up (&lt;2 years after treatment)									all ambulatory patients												Not reported	Not defined
1885	2022	guest.reviewer	3			Other		Afaf Girgis	afaf.girgis@unsw.edu.au		Monitoring Tools (data collection over time with feedback of results to clinician)	Patient-centered care (data collection with feedback of PRO results to patients)						during active treatment	during early follow-up (&lt;2 years after treatment)									all ambulatory patients												Not reported	Not defined
1889	2014	niclas.hubel	3			Study Protocol		Stephen Agboola	sagboola@partners.org		Monitoring Tools (data collection over time with feedback of results to clinician)	Patient-centered care (data collection with feedback of PRO results to patients)						during active treatment										all ambulatory patients												Not reported			Prostate					Other	Renal
1889	2014	guest.reviewer	3			Study Protocol		Stephan Agboola	sagboola@partners.org		Monitoring Tools (data collection over time with feedback of results to clinician)	Patient-centered care (data collection with feedback of PRO results to patients)						during active treatment										all ambulatory patients												Not reported			Prostate					Other	Renal
1892	2020	niclas.hubel	3			Study Protocol		Vincent Israel Opoku Agyapong	agyapong@ualberta.ca			Patient-centered care (data collection with feedback of PRO results to patients)					At first diagnosis	during active treatment	during early follow-up (&lt;2 years after treatment)	during long-term follow-up (&gt;= 2 years after treatment)								all ambulatory patients												Not reported	Not defined
1892	2020	guest.reviewer	3			Study Protocol		Vincent Israel Opoku Agyapong	agyapong@ualberta.ca			Patient-centered care (data collection with feedback of PRO results to patients)					At first diagnosis	during active treatment	during early follow-up (&lt;2 years after treatment)	during long-term follow-up (&gt;= 2 years after treatment)								all ambulatory patients												Not reported	Not defined
1898	2019	niclas.hubel	3			Feasibility Study (finalized system, still under practical evaluation)		Geoffrey Liu	geoffrey.liu@uhn.ca							ePRO assessment without feedback	At first diagnosis	during active treatment	during early follow-up (&lt;2 years after treatment)	during long-term follow-up (&gt;= 2 years after treatment)	in palliative care							all ambulatory patients												Not reported	Not defined
1898	2019	guest.reviewer	3			Feasibility Study (finalized system, still under practical evaluation)		Geoffrey Liu	geoffrey.liu@uhn.ca							ePRO assessment without feedback	At first diagnosis	during active treatment	during early follow-up (&lt;2 years after treatment)	during long-term follow-up (&gt;= 2 years after treatment)	in palliative care							all ambulatory patients												Not reported	Not defined
1921	2023	niclas.hubel	3			Feasibility Study (finalized system, still under practical evaluation)		Johannes Ammann	johannes.ammann@roche.com		Monitoring Tools (data collection over time with feedback of results to clinician)	Patient-centered care (data collection with feedback of PRO results to patients)						during active treatment										all ambulatory patients							Nurses							Breast		Lung
1921	2023	guest.reviewer	3			Feasibility Study (finalized system, still under practical evaluation)		Johannes Ammann	johannes.ammann@roche.com		Monitoring Tools (data collection over time with feedback of results to clinician)	Patient-centered care (data collection with feedback of PRO results to patients)						during active treatment										all ambulatory patients							Nurses							Breast		Lung
1926	2022	niclas.hubel	3	No ePRO system in fulltext		System Development (incomplete system, still under technical evaluation)		Sharareh R Niakan Kalhori	sharareh.niakankalhori@plri.de																																					Colorectal
1926	2022	guest.reviewer	3	No ePRO system in fulltext		System Development (incomplete system, still under technical evaluation)		Sharareh R Niakan Kalhori	sharareh.niakankalhori@plri.de															not reported										Not reported						Not reported						Colorectal
1944	2020	niclas.hubel	3			Trial (evaluating ePRO System)		Ethan Basch	ebasch@med.unc.edu		Monitoring Tools (data collection over time with feedback of results to clinician)	Patient-centered care (data collection with feedback of PRO results to patients)						during active treatment			in palliative care							all ambulatory patients							Nurses	Physicians					Not defined
1944	2020	guest.reviewer	3			Trial (evaluating ePRO System)		Ethan Basch	ebasch@med.unc.edu		Monitoring Tools (data collection over time with feedback of results to clinician)	Patient-centered care (data collection with feedback of PRO results to patients)						during active treatment			in palliative care							all ambulatory patients							Nurses	Physicians					Not defined
1945	2017	niclas.hubel	3			System Development (incomplete system, still under technical evaluation)		Janet Baseman	jbaseman@uw.edu			Patient-centered care (data collection with feedback of PRO results to patients)							during early follow-up (&lt;2 years after treatment)	during long-term follow-up (&gt;= 2 years after treatment)								all ambulatory patients												Not reported	Not defined
1945	2017	guest.reviewer	3			System Development (incomplete system, still under technical evaluation)		Janet Baseman	jbaseman@uw.edu			Patient-centered care (data collection with feedback of PRO results to patients)							during early follow-up (&lt;2 years after treatment)	during long-term follow-up (&gt;= 2 years after treatment)								all ambulatory patients												Not reported	Not defined
1949	2019	niclas.hubel	3			Feasibility Study (finalized system, still under practical evaluation)		Jim C. Hu	jch9011@med.cornell.edu							ePRO assessment without feedback			during early follow-up (&lt;2 years after treatment)									all ambulatory patients												Not reported			Prostate
1949	2019	guest.reviewer	3			Feasibility Study (finalized system, still under practical evaluation)		J.C. Hu	jch9011@med.cornell.edu							ePRO assessment without feedback			during early follow-up (&lt;2 years after treatment)									all ambulatory patients												Not reported			Prostate
1951	2021 Dec	niclas.hubel	3			Trial (evaluating ePRO System)		Michael I Bennett	m.i.bennett@leeds.ac.uk		Monitoring Tools (data collection over time with feedback of results to clinician)	Patient-centered care (data collection with feedback of PRO results to patients)						during active treatment			in palliative care							all ambulatory patients												Not reported	Not defined
1951	2021 Dec	guest.reviewer	3			Trial (evaluating ePRO System)		Michael Bennett	m.i.bennett@leeds.ac.uk		Monitoring Tools (data collection over time with feedback of results to clinician)	Patient-centered care (data collection with feedback of PRO results to patients)						during active treatment			in palliative care							all ambulatory patients												Not reported	Not defined
1957	2013	niclas.hubel	3	No peer reviewed study (e.g. conference abstract)
1957	2013	guest.reviewer	3	No peer reviewed study (e.g. conference abstract)
1963	2004	niclas.hubel	3			System Development (incomplete system, still under technical evaluation)		Emilia Bielli	e.bielli@reply.it		Monitoring Tools (data collection over time with feedback of results to clinician)													not reported						inpatient acute care patients						Physicians					Not defined
1963	2004	guest.reviewer	3			System Development (incomplete system, still under technical evaluation)		Emilia Bielli	e.bielli@reply.it		Monitoring Tools (data collection over time with feedback of results to clinician)													not reported						inpatient acute care patients						Physicians					Not defined
1972	2012	niclas.hubel	3			Study Protocol		Florian Strasser	florian.strasser@kssg.ch		Monitoring Tools (data collection over time with feedback of results to clinician)										in palliative care							all ambulatory patients							Nurses	Physicians					Not defined
1972	2012	guest.reviewer	3			Study Protocol		Florian Strasser	florian.strasser@kssg.ch		Monitoring Tools (data collection over time with feedback of results to clinician)										in palliative care							all ambulatory patients							Nurses	Physicians					Not defined
2024	2023	niclas.hubel	3			Study Protocol		Stefano Cavalieri	Stefano.Cavalieri@istitutotumori.mi.it		Monitoring Tools (data collection over time with feedback of results to clinician)	Patient-centered care (data collection with feedback of PRO results to patients)							during early follow-up (&lt;2 years after treatment)	during long-term follow-up (&gt;= 2 years after treatment)								all ambulatory patients							Nurses	Physicians												Other	Head & Neck
2024	2023	guest.reviewer	3			Study Protocol		Stefano Cavalieri	Stefano.Cavalieri@istitutotumori.mi.it		Monitoring Tools (data collection over time with feedback of results to clinician)	Patient-centered care (data collection with feedback of PRO results to patients)							during early follow-up (&lt;2 years after treatment)	during long-term follow-up (&gt;= 2 years after treatment)								all ambulatory patients							Nurses	Physicians												Other	head and neck cancer
2040	2020	niclas.hubel	3			Study Protocol		Andy S K Cheng	andy.cheng@polyu.edu.hk			Patient-centered care (data collection with feedback of PRO results to patients)							during early follow-up (&lt;2 years after treatment)	during long-term follow-up (&gt;= 2 years after treatment)								all ambulatory patients												Not reported		Breast
2040	2020	guest.reviewer	3			Study Protocol		Andy S K Cheng	andy.cheng@polyu.edu.hk			Patient-centered care (data collection with feedback of PRO results to patients)							during early follow-up (&lt;2 years after treatment)	during long-term follow-up (&gt;= 2 years after treatment)								all ambulatory patients												Not reported		Breast
2045	2020	niclas.hubel	3	No ePRO system in fulltext
2045	2020	guest.reviewer	3	No ePRO system in fulltext		Feasibility Study (finalized system, still under practical evaluation)		Philip I Chow, PhD	philip.i.chow@gmail.com							ePRO assessment without feedback				during long-term follow-up (&gt;= 2 years after treatment)						only patients who can self-report														Not reported								Other	women's cancer
2052	2012	niclas.hubel	3			Feasibility Study (finalized system, still under practical evaluation)		Irma M. Verdonck-de Leeuw	IM.Verdonck@vumc.nl							ePRO assessment without feedback	At first diagnosis		during early follow-up (&lt;2 years after treatment)									all ambulatory patients												Not reported								Other	Head & Neck
2052	2012	guest.reviewer	3			Feasibility Study (finalized system, still under practical evaluation)		Verdonck-de Leeuw, Irma M.	IM.Verdonck@vumc.nl							ePRO assessment without feedback	At first diagnosis		during early follow-up (&lt;2 years after treatment)									all ambulatory patients												Not reported								Other	head and neck
2058	2022	niclas.hubel	3	No ePRO system in fulltext
2058	2022	guest.reviewer	3	No ePRO system in fulltext
2064	2020	niclas.hubel	3			Trial (evaluating ePRO System)		Lillian Sung	lillian.sung@sickkids.ca		Monitoring Tools (data collection over time with feedback of results to clinician)	Patient-centered care (data collection with feedback of PRO results to patients)						during active treatment	during early follow-up (&lt;2 years after treatment)								patients requiring assistance (e.g., young children, mentally or cognitively limited, etc.)	all ambulatory patients		inpatient acute care patients						Physicians					Not defined
2064	2020	guest.reviewer	3			Trial (evaluating ePRO System)		Sung, L. L.	lillian.sung@sickkids.ca		Monitoring Tools (data collection over time with feedback of results to clinician)	Patient-centered care (data collection with feedback of PRO results to patients)						during active treatment	during early follow-up (&lt;2 years after treatment)								patients requiring assistance (e.g., young children, mentally or cognitively limited, etc.)	all ambulatory patients		inpatient acute care patients						Physicians					Not defined
2065	2019	niclas.hubel	3			System Development (incomplete system, still under technical evaluation)		Lillian Sung	lillian.sung@sickkids.ca		Monitoring Tools (data collection over time with feedback of results to clinician)	Patient-centered care (data collection with feedback of PRO results to patients)						during active treatment									patients requiring assistance (e.g., young children, mentally or cognitively limited, etc.)	all ambulatory patients		inpatient acute care patients										Not reported	Not defined
2065	2019	guest.reviewer	3			System Development (incomplete system, still under technical evaluation)		Sung, Lillian	lillian.sung@sickkids.ca		Monitoring Tools (data collection over time with feedback of results to clinician)	Patient-centered care (data collection with feedback of PRO results to patients)						during active treatment									patients requiring assistance (e.g., young children, mentally or cognitively limited, etc.)	all ambulatory patients		inpatient acute care patients										Not reported	Not defined
2066	2015	niclas.hubel	3			Feasibility Study (finalized system, still under practical evaluation)		Mary E. Cooley	mary_cooley@dfci.harvard.edu		Monitoring Tools (data collection over time with feedback of results to clinician)							during active treatment										all ambulatory patients							Nurses	Physicians								Lung
2066	2015	junior.reviewer	3			Feasibility Study (finalized system, still under practical evaluation)		Mary E. Cooley	mary_cooley@dfci.harvard.edu.		Monitoring Tools (data collection over time with feedback of results to clinician)							during active treatment										all ambulatory patients							Nurses	Physicians								Lung
2080	2015	niclas.hubel	3	No ePRO system in fulltext
2080	2015	junior.reviewer	3	No ePRO system in fulltext
2086	2023	niclas.hubel	3			Study Protocol		Manuela Eicher	manuela.eicher@chuv.ch		Monitoring Tools (data collection over time with feedback of results to clinician)							during active treatment			in palliative care							all ambulatory patients							Nurses						Not defined
2086	2023	junior.reviewer	3			Study Protocol		Manuela Eicher	manuela.eicher@chuv.ch		Monitoring Tools (data collection over time with feedback of results to clinician)							during active treatment			in palliative care							all ambulatory patients							Nurses						Not defined
2105	2023	niclas.hubel	3	Trial Setting (Setting to evaluate the effects of experimental medical treatments)
2105	2023	junior.reviewer	3	Trial Setting (Setting to evaluate the effects of experimental medical treatments)
2106	1998	niclas.hubel	3	No ePRO system in fulltext
2106	1998	junior.reviewer	3	No ePRO system in fulltext
2107	2002	niclas.hubel	3	No ePRO system in fulltext
2107	2002	junior.reviewer	3	No ePRO system in fulltext
2135	2023	niclas.hubel	3			System Development (incomplete system, still under technical evaluation)		Emma Dunlop	emma.dunlop@strath.ac.uk							ePRO assessment without feedback								not reported										Not reported	Nurses	Physicians		Other group	Pharmacist		Not defined
2135	2023	junior.reviewer	3			System Development (incomplete system, still under technical evaluation)		Emma Dunlop	emma.dunlop@strath.ac.uk							ePRO assessment without feedback								not reported										Not reported	Nurses	Physicians		Other group	Pharmacist		Not defined
2140	2022	niclas.hubel	3			Other	Practice	Fabio Efficace	f.efficace@gimema.it		Monitoring Tools (data collection over time with feedback of results to clinician)	Patient-centered care (data collection with feedback of PRO results to patients)												not reported				all ambulatory patients								Physicians											Hematology
2140	2022	junior.reviewer	3			Other	Practice	Fabio Efficace	f.efficace@gimema.it		Monitoring Tools (data collection over time with feedback of results to clinician)	Patient-centered care (data collection with feedback of PRO results to patients)												not reported				all ambulatory patients								Physicians											Hematology
2142	2019	niclas.hubel	3			Trial (evaluating ePRO System)		Peter Chang	chang@caregroup.harvard.edu; pchang@bidmc.harvard.edu							ePRO assessment without feedback		during active treatment	during early follow-up (&lt;2 years after treatment)	during long-term follow-up (&gt;= 2 years after treatment)								all ambulatory patients												Not reported			Prostate
2142	2019	junior.reviewer	3			Trial (evaluating ePRO System)		Peter Chang	pchang@caregroup.harvard.edu							ePRO assessment without feedback		during active treatment	during early follow-up (&lt;2 years after treatment)	during long-term follow-up (&gt;= 2 years after treatment)								all ambulatory patients												Not reported			Prostate
2143	2019	niclas.hubel	3	Trial Setting (Setting to evaluate the effects of experimental medical treatments)				Mirjam Ekstedt	mirjam.ekstedt@lnu.se
2143	2019	junior.reviewer	3	Trial Setting (Setting to evaluate the effects of experimental medical treatments)		Study Protocol		Mirjam Ekstedt	mirjam.ekstedt@lnu.se		Monitoring Tools (data collection over time with feedback of results to clinician)	Patient-centered care (data collection with feedback of PRO results to patients)												not reported				all ambulatory patients				other	diagnose of prostate cancer and chosen treatment of RP							Not reported			Prostate
2144	2018	niclas.hubel	3			Study Protocol		Nils H Nicolay	n.nicolay@dkfz.de		Monitoring Tools (data collection over time with feedback of results to clinician)							during active treatment										all ambulatory patients								Physicians		Other group	medical-technical assistant		Not defined
2144	2018	guest.reviewer	3			Study Protocol		Nils H Nicolay	n.nicolay@dkfz.de		Monitoring Tools (data collection over time with feedback of results to clinician)							during active treatment										all ambulatory patients								Physicians		Other group	medical technical assistent		Not defined
2151	2018	niclas.hubel	3			System Development (incomplete system, still under technical evaluation)		Helle Pappot	helle.pappot@regionh.dk			Patient-centered care (data collection with feedback of PRO results to patients)						during active treatment	during early follow-up (&lt;2 years after treatment)	during long-term follow-up (&gt;= 2 years after treatment)								all ambulatory patients												Not reported	Not defined
2151	2018	guest.reviewer	3			System Development (incomplete system, still under technical evaluation)		Helle Pappot	helle.pappot@regionh.dk			Patient-centered care (data collection with feedback of PRO results to patients)						during active treatment	during early follow-up (&lt;2 years after treatment)	during long-term follow-up (&gt;= 2 years after treatment)								all ambulatory patients												Not reported	Not defined
2156	2010	niclas.hubel	3			Implementation Study (finalized system, feasibility proven, ready for practical use)		Bernhard Holzner	bernhard.holzner@uki.at		Monitoring Tools (data collection over time with feedback of results to clinician)							during active treatment	during early follow-up (&lt;2 years after treatment)	during long-term follow-up (&gt;= 2 years after treatment)								all ambulatory patients							Nurses	Physicians												Other	Brain
2156	2010	guest.reviewer	3			Implementation Study (finalized system, feasibility proven, ready for practical use)		Bernhard Holzner	bernhard.holzner@uki.at		Monitoring Tools (data collection over time with feedback of results to clinician)							during active treatment	during early follow-up (&lt;2 years after treatment)	during long-term follow-up (&gt;= 2 years after treatment)								all ambulatory patients							Nurses	Physicians												Other	brain cancer
2159	2019	niclas.hubel	3	Trial Setting (Setting to evaluate the effects of experimental medical treatments)
2159	2019	guest.reviewer	3	Trial Setting (Setting to evaluate the effects of experimental medical treatments)
2185	2021	niclas.hubel	3			Study Protocol		Francesca Ferrè	francesca.ferre@santannapisa.it				Decision aids (Decision aid that presents PRO information to patients. Decision aids which include PRO data require information about treatment options, their impact on PROs, and the probability of various PRO outcomes.)		Evaluating quality of care (Pooled data from patients from within the practice, preferably with normative data for comparison.)				during early follow-up (&lt;2 years after treatment)			other	pre treatment					all ambulatory patients								Physicians				Not reported		Breast
2185	2021	guest.reviewer	3			Study Protocol		Francesca Ferrè	francesca.ferre@santannapisa.it				Decision aids (Decision aid that presents PRO information to patients. Decision aids which include PRO data require information about treatment options, their impact on PROs, and the probability of various PRO outcomes.)		Evaluating quality of care (Pooled data from patients from within the practice, preferably with normative data for comparison.)				during early follow-up (&lt;2 years after treatment)			other	pre treatment					all ambulatory patients								Physicians						Breast
2202	2023	niclas.hubel	3			Feasibility Study (finalized system, still under practical evaluation)		Nanna Fridriksdottir	nannafri@landspitali.is		Monitoring Tools (data collection over time with feedback of results to clinician)	Patient-centered care (data collection with feedback of PRO results to patients)						during active treatment										all ambulatory patients							Nurses						Not defined
2202	2023	guest.reviewer	3			Feasibility Study (finalized system, still under practical evaluation)		Nanna Fridriksdottir	nannafri@landspitali.is		Monitoring Tools (data collection over time with feedback of results to clinician)	Patient-centered care (data collection with feedback of PRO results to patients)												not reported				all ambulatory patients							Nurses						Not defined
2204	2019	niclas.hubel	3			Implementation Study (finalized system, feasibility proven, ready for practical use)		Eileen Furlong	eileen.furlong@ucd.ie		Monitoring Tools (data collection over time with feedback of results to clinician)	Patient-centered care (data collection with feedback of PRO results to patients)						during active treatment										all ambulatory patients								Physicians						Breast				Colorectal	Hematology
2204	2019	guest.reviewer	3			Implementation Study (finalized system, feasibility proven, ready for practical use)		Eileen Furlong	eileen.furlong@ucd.ie		Monitoring Tools (data collection over time with feedback of results to clinician)	Patient-centered care (data collection with feedback of PRO results to patients)						during active treatment										all ambulatory patients								Physicians						Breast				Colorectal	Hematology
2221	2023	niclas.hubel	3	other	multiple different ePRO systems			Kai-Uwe Schmitt	kai-uwe.schmitt@bfh.ch							ePRO assessment without feedback			during early follow-up (&lt;2 years after treatment)			other	pre treatment					all ambulatory patients							Nurses													Other	Sarcoma
2221	2023	guest.reviewer	3	other	multiple different ePRO systems
2225	2021	niclas.hubel	3			Trial (evaluating ePRO System)		Mohana Roy	mohanar@stanford.edu		Monitoring Tools (data collection over time with feedback of results to clinician)							during active treatment										all ambulatory patients								Physicians					Not defined
2225	2021	guest.reviewer	3			Trial (evaluating ePRO System)		Mohana Roy	mohanar@stanford.edu		Monitoring Tools (data collection over time with feedback of results to clinician)							during active treatment										all ambulatory patients								Physicians					Not defined
2232	2020	niclas.hubel	3	No ePRO system in fulltext
2232	2020	guest.reviewer	3	No ePRO system in fulltext
2234	2005	niclas.hubel	3	No ePRO system in fulltext		Trial (evaluating ePRO System)		R. Brian Giesler	giesler@iupui.edu		Monitoring Tools (data collection over time with feedback of results to clinician)								during early follow-up (&lt;2 years after treatment)									all ambulatory patients							Nurses								Prostate
2234	2005	guest.reviewer	3	No ePRO system in fulltext
2235	2012	niclas.hubel	3			Implementation Study (finalized system, feasibility proven, ready for practical use)		Julie Gilbert	julie.gilbert@cancercare.on.ca		Monitoring Tools (data collection over time with feedback of results to clinician)		Decision aids (Decision aid that presents PRO information to patients. Decision aids which include PRO data require information about treatment options, their impact on PROs, and the probability of various PRO outcomes.)								in palliative care							all ambulatory patients							Nurses	Physicians	Psychologists	Other group	Dieticians		Not defined
2235	2012	guest.reviewer	3			Implementation Study (finalized system, feasibility proven, ready for practical use)		Julie Gilbert	julie.gilbert@cancercare.on.ca		Monitoring Tools (data collection over time with feedback of results to clinician)				Evaluating quality of care (Pooled data from patients from within the practice, preferably with normative data for comparison.)						in palliative care							all ambulatory patients							Nurses	Physicians	Psychologists	Other group	Dieticians		Not defined
2237	2020	niclas.hubel	3			Feasibility Study (finalized system, still under practical evaluation)		Britt-Mari Gilljam	Britt-mari.gilljam@hh.se		Monitoring Tools (data collection over time with feedback of results to clinician)	Patient-centered care (data collection with feedback of PRO results to patients)						during active treatment									patients requiring assistance (e.g., young children, mentally or cognitively limited, etc.)	all ambulatory patients								Physicians					Not defined
2237	2020	guest.reviewer	3			Feasibility Study (finalized system, still under practical evaluation)		Britt-Mari Gilljam	Britt-mari.giljam@hh.se		Monitoring Tools (data collection over time with feedback of results to clinician)	Patient-centered care (data collection with feedback of PRO results to patients)						during active treatment									patients requiring assistance (e.g., young children, mentally or cognitively limited, etc.)	all ambulatory patients								Physicians					Not defined
2240	2015	niclas.hubel	3	No peer reviewed study (e.g. conference abstract)
2240	2015	guest.reviewer	3	No peer reviewed study (e.g. conference abstract)		Feasibility Study (finalized system, still under practical evaluation)		Afaf Girgis	afaf.girgis@unsw.edu.au		Monitoring Tools (data collection over time with feedback of results to clinician)				Evaluating quality of care (Pooled data from patients from within the practice, preferably with normative data for comparison.)			during active treatment	during early follow-up (&lt;2 years after treatment)	during long-term follow-up (&gt;= 2 years after treatment)								all ambulatory patients								Physicians		Other group	general practitioner		Not defined
2241	2016	niclas.hubel	3			Study Protocol		Afaf Girgis	afaf.girgis@unsw.edu.au		Monitoring Tools (data collection over time with feedback of results to clinician)	Patient-centered care (data collection with feedback of PRO results to patients)						during active treatment	during early follow-up (&lt;2 years after treatment)	during long-term follow-up (&gt;= 2 years after treatment)		other	pre treatment					all ambulatory patients							Nurses	Physicians					Not defined
2241	2016	guest.reviewer	3			Study Protocol		Afaf Girgis	afaf.girgis@unsw.edu.au		Monitoring Tools (data collection over time with feedback of results to clinician)	Patient-centered care (data collection with feedback of PRO results to patients)						during active treatment	during early follow-up (&lt;2 years after treatment)	during long-term follow-up (&gt;= 2 years after treatment)		other	pre treatment					all ambulatory patients							Nurses	Physicians					Not defined
2242	2018	niclas.hubel	3			Study Protocol		Afaf Girgis	afaf.girgis@unsw.edu.au		Monitoring Tools (data collection over time with feedback of results to clinician)	Patient-centered care (data collection with feedback of PRO results to patients)		Facilitating multidisciplinary team communications (Method for multidisciplinary teams to share patient PRO data.)				during active treatment	during early follow-up (&lt;2 years after treatment)	during long-term follow-up (&gt;= 2 years after treatment)		other	pre treatment					all ambulatory patients							Nurses	Physicians		Other group	General practitioners		Not defined
2242	2018	guest.reviewer	3			Study Protocol		Afaf Girgis	afaf.girgis@unsw.edu.au		Monitoring Tools (data collection over time with feedback of results to clinician)	Patient-centered care (data collection with feedback of PRO results to patients)		Facilitating multidisciplinary team communications (Method for multidisciplinary teams to share patient PRO data.)				during active treatment	during early follow-up (&lt;2 years after treatment)	during long-term follow-up (&gt;= 2 years after treatment)		other	pre treatment					all ambulatory patients							Nurses	Physicians		Other group	General practitioners		Not defined
2246	2023	niclas.hubel	3			Feasibility Study (finalized system, still under practical evaluation)		Kuang-Yi Wen	kuang-yi.wen@jefferson.edu			Patient-centered care (data collection with feedback of PRO results to patients)						during active treatment										all ambulatory patients												Not reported								Other	Gastrointestinal
2246	2023	guest.reviewer	3			Feasibility Study (finalized system, still under practical evaluation)		Kuang-Yi Wen	kuang-yi.wen@jefferson.edu			Patient-centered care (data collection with feedback of PRO results to patients)						during active treatment										all ambulatory patients												Not reported								Other	gastrointestinal
2277	2019	niclas.hubel	3			Feasibility Study (finalized system, still under practical evaluation)		Tina Gustavell	tina.gustavell@ki.se		Monitoring Tools (data collection over time with feedback of results to clinician)	Patient-centered care (data collection with feedback of PRO results to patients)							during early follow-up (&lt;2 years after treatment)									all ambulatory patients							Nurses													Other	Pancreatic
2277	2019	guest.reviewer	3			Feasibility Study (finalized system, still under practical evaluation)		Tina Gustavell	tina.gustavell@ki.se		Monitoring Tools (data collection over time with feedback of results to clinician)	Patient-centered care (data collection with feedback of PRO results to patients)							during early follow-up (&lt;2 years after treatment)									all ambulatory patients							Nurses													Other	pancreas
2281	2003	junior.reviewer	3	other	not clear if used in clinical practice	System Development (incomplete system, still under technical evaluation)		Elizabeth A. Hahn	e-hahn@northwestern.edu							ePRO assessment without feedback								not reported										Not reported						Not reported								Other	not reported
2281	2003	guest.reviewer	3	other	not clear if used in clinical practice
2288	2019	niclas.hubel	3	No ePRO system in fulltext
2288	2019	guest.reviewer	3	No ePRO system in fulltext		System Development (incomplete system, still under technical evaluation)		Doris Howell; Geoffrey Liu	doris.howell@uhn.ca; Geoffrey.Liu@uhn.ca															not reported				all ambulatory patients												Not reported	Not defined
2297	2022	niclas.hubel	3			Implementation Study (finalized system, feasibility proven, ready for practical use)		Alexander T. Hawkins	alex.hawkins@vumc.org		Monitoring Tools (data collection over time with feedback of results to clinician)								during early follow-up (&lt;2 years after treatment)									all ambulatory patients								Physicians										Colorectal
2297	2022	guest.reviewer	3			Implementation Study (finalized system, feasibility proven, ready for practical use)		A.T. Hawkins	alex.hawkins@vumc.org		Monitoring Tools (data collection over time with feedback of results to clinician)								during early follow-up (&lt;2 years after treatment)									all ambulatory patients								Physicians										Colorectal
2299	2022	niclas.hubel	3			System Development (incomplete system, still under technical evaluation)		Michael J. Hassett	michael_hassett@dfci.harvard.edu		Monitoring Tools (data collection over time with feedback of results to clinician)	Patient-centered care (data collection with feedback of PRO results to patients)			Evaluating quality of care (Pooled data from patients from within the practice, preferably with normative data for comparison.)			during active treatment	during early follow-up (&lt;2 years after treatment)									all ambulatory patients							Nurses	Physicians					Not defined
2299	2022	guest.reviewer	3			System Development (incomplete system, still under technical evaluation)		Michael J. Hassett	michael_hassett@dfci.harvard.edu		Monitoring Tools (data collection over time with feedback of results to clinician)	Patient-centered care (data collection with feedback of PRO results to patients)			Evaluating quality of care (Pooled data from patients from within the practice, preferably with normative data for comparison.)			during active treatment	during early follow-up (&lt;2 years after treatment)									all ambulatory patients							Nurses	Physicians					Not defined
2325	2023	niclas.hubel	3	Trial Setting (Setting to evaluate the effects of experimental medical treatments)		Trial (evaluating ePRO System)		Silvia Hofer	silvia.hofer@usz.ch									during active treatment			in palliative care																											Other	Sarcoma
2325	2023	guest.reviewer	3	Trial Setting (Setting to evaluate the effects of experimental medical treatments)
2328	2017	niclas.hubel	3			System Development (incomplete system, still under technical evaluation)		Patricia Holch	t.holch@leedsbeckett.ac.uk		Monitoring Tools (data collection over time with feedback of results to clinician)	Patient-centered care (data collection with feedback of PRO results to patients)						during active treatment										all ambulatory patients							Nurses	Physicians					Not defined
2328	2017	guest.reviewer	3			System Development (incomplete system, still under technical evaluation)		Patricia Holch	t.holch@leedsbeckett.ac.uk		Monitoring Tools (data collection over time with feedback of results to clinician)	Patient-centered care (data collection with feedback of PRO results to patients)						during active treatment										all ambulatory patients							Nurses	Physicians					Not defined
2329	2018	niclas.hubel	3			Study Protocol		Patricia Holch	t.holch@leedsbeckett.ac.uk		Monitoring Tools (data collection over time with feedback of results to clinician)	Patient-centered care (data collection with feedback of PRO results to patients)						during active treatment	during early follow-up (&lt;2 years after treatment)									all ambulatory patients								Physicians							Prostate		Gyn	Colorectal
2329	2018	guest.reviewer	3			Study Protocol		Patricia Holch	T.Holch@Leedsbeckett.ac.uk		Monitoring Tools (data collection over time with feedback of results to clinician)	Patient-centered care (data collection with feedback of PRO results to patients)						during active treatment	during early follow-up (&lt;2 years after treatment)									all ambulatory patients								Physicians							Prostate		Gyn	Colorectal
2336	2020	niclas.hubel	3			Implementation Study (finalized system, feasibility proven, ready for practical use)		Doris Howell	Doris.howell@uhn.ca		Monitoring Tools (data collection over time with feedback of results to clinician)	Patient-centered care (data collection with feedback of PRO results to patients)												not reported				all ambulatory patients							Nurses	Physicians					Not defined
2336	2020	guest.reviewer	3			Implementation Study (finalized system, feasibility proven, ready for practical use)		Doris Howell	Doris.howell@uhn.ca		Monitoring Tools (data collection over time with feedback of results to clinician)	Patient-centered care (data collection with feedback of PRO results to patients)												not reported				all ambulatory patients							Nurses	Physicians					Not defined
2355	2018	niclas.hubel	3	No ePRO system in fulltext		Feasibility Study (finalized system, still under practical evaluation)		Marc Jacobs	m.jacobs@amc.uva.nl		Monitoring Tools (data collection over time with feedback of results to clinician)								during early follow-up (&lt;2 years after treatment)									all ambulatory patients								Physicians												Other	oesophageal
2355	2018	guest.reviewer	3	No ePRO system in fulltext		Feasibility Study (finalized system, still under practical evaluation)		Marc Jacobs	m.jacobs@amc.uva.nl		Monitoring Tools (data collection over time with feedback of results to clinician)								during early follow-up (&lt;2 years after treatment)									all ambulatory patients								Physicians												Other	Oesophagal
2378	2017	niclas.hubel	3	No ePRO system in fulltext
2378	2017	guest.reviewer	3	No ePRO system in fulltext
2379	2020	niclas.hubel	3			Feasibility Study (finalized system, still under practical evaluation)		Christian Subbe	csubbe@hotmail.com		Monitoring Tools (data collection over time with feedback of results to clinician)	Patient-centered care (data collection with feedback of PRO results to patients)						during active treatment										all ambulatory patients							Nurses	Physicians					Not defined
2379	2020	guest.reviewer	3			Feasibility Study (finalized system, still under practical evaluation)		Christian Subbe	csubbe@hotmail.com		Monitoring Tools (data collection over time with feedback of results to clinician)	Patient-centered care (data collection with feedback of PRO results to patients)						during active treatment										all ambulatory patients							Nurses	Physicians					Not defined
2399	2006	niclas.hubel	3			System Development (incomplete system, still under technical evaluation)		Bryant Karras	bkarras@u.washington.edu		Monitoring Tools (data collection over time with feedback of results to clinician)													not reported				all ambulatory patients												Not reported	Not defined
2399	2006	guest.reviewer	3			System Development (incomplete system, still under technical evaluation)		Bryant Karras	bkarras@u.washington.edu		Monitoring Tools (data collection over time with feedback of results to clinician)													not reported				all ambulatory patients												Not reported	Not defined
2400	2021	niclas.hubel	3			Study Protocol		Maria Margarete Karsten	maria-margarete.karsten@charite.de		Monitoring Tools (data collection over time with feedback of results to clinician)				Evaluating quality of care (Pooled data from patients from within the practice, preferably with normative data for comparison.)			during active treatment										all ambulatory patients							Nurses	Physicians						Breast
2400	2021	guest.reviewer	3			Study Protocol		Maria Karsten	maria-margarete.karsten@charite.de		Monitoring Tools (data collection over time with feedback of results to clinician)				Evaluating quality of care (Pooled data from patients from within the practice, preferably with normative data for comparison.)			during active treatment										all ambulatory patients							Nurses	Physicians						Breast
2406	2023	niclas.hubel	3			Feasibility Study (finalized system, still under practical evaluation)		Jed A Katzel	jed.a.katzel@kp.org		Monitoring Tools (data collection over time with feedback of results to clinician)							during active treatment										all ambulatory patients							Nurses													Other	Head & Neck
2406	2023	guest.reviewer	3			Feasibility Study (finalized system, still under practical evaluation)		Jed A Katzel	jed.a.katzel@kp.org		Monitoring Tools (data collection over time with feedback of results to clinician)							during active treatment										all ambulatory patients							Nurses													Other	head and neck cancer
2418	2018	niclas.hubel	3	Trial Setting (Setting to evaluate the effects of experimental medical treatments)
2418	2018	guest.reviewer	3	Trial Setting (Setting to evaluate the effects of experimental medical treatments)		Trial (evaluating ePRO System)		Doug Hyun Han	hduk70@gmail.com			Patient-centered care (data collection with feedback of PRO results to patients)						during active treatment			in palliative care							all ambulatory patients														Breast
2430	2017	niclas.hubel	3			Feasibility Study (finalized system, still under practical evaluation)		Robert Knoerl	rjknoerl@umich.edu		Monitoring Tools (data collection over time with feedback of results to clinician)							during active treatment										all ambulatory patients							Nurses	Physicians						Breast
2430	2017	guest.reviewer	3			Feasibility Study (finalized system, still under practical evaluation)		Robert Knoerl	rjknoerl@umich.edu		Monitoring Tools (data collection over time with feedback of results to clinician)							during active treatment										all ambulatory patients							Nurses	Physicians						Breast
2431	2017	niclas.hubel	3			Trial (evaluating ePRO System)		Robert Knoerl	rjknoerl@umich.edu							ePRO assessment without feedback		during active treatment										all ambulatory patients												Not reported		Breast
2431	2017	guest.reviewer	3			Trial (evaluating ePRO System)		Robert Knoerl	rjknoerl@umich.edu							ePRO assessment without feedback		during active treatment										all ambulatory patients												Not reported		Breast
2442	2017	niclas.hubel	3			System Development (incomplete system, still under technical evaluation)		Hilde Krogstad	hilde.krogstad@ntnu.no		Monitoring Tools (data collection over time with feedback of results to clinician)													not reported				all ambulatory patients								Physicians					Not defined
2442	2017	guest.reviewer	3			System Development (incomplete system, still under technical evaluation)		Hilde Krogstad	hilde.krogstad@ntnu.no		Monitoring Tools (data collection over time with feedback of results to clinician)													not reported				all ambulatory patients								Physicians					Not defined
2443	2019	niclas.hubel	3			System Development (incomplete system, still under technical evaluation)		Hilde Krogstad	hilde.krogstad@ntnu.no		Monitoring Tools (data collection over time with feedback of results to clinician)							during active treatment			in palliative care							all ambulatory patients								Physicians					Not defined
2443	2019	guest.reviewer	3			System Development (incomplete system, still under technical evaluation)		Hilde Krogstad	hilde.krogstad@ntnu.no		Monitoring Tools (data collection over time with feedback of results to clinician)							during active treatment			in palliative care							all ambulatory patients								Physicians					Not defined
2446	2020	niclas.hubel	3			Trial (evaluating ePRO System)		Natasha Leighl	Natasha.leighl@uhn.ca		Monitoring Tools (data collection over time with feedback of results to clinician)							during active treatment	during early follow-up (&lt;2 years after treatment)	during long-term follow-up (&gt;= 2 years after treatment)								all ambulatory patients							Nurses	Physicians								Lung
2446	2020	guest.reviewer	3			Trial (evaluating ePRO System)		Natasha Leighl	Natasha.leighl@uhn.ca		Monitoring Tools (data collection over time with feedback of results to clinician)							during active treatment	during early follow-up (&lt;2 years after treatment)	during long-term follow-up (&gt;= 2 years after treatment)								all ambulatory patients							Nurses	Physicians								Lung
2453	2024	niclas.hubel	3	No ePRO system in fulltext		Implementation Study (finalized system, feasibility proven, ready for practical use)
2453	2024	guest.reviewer	3	No ePRO system in fulltext		Implementation Study (finalized system, feasibility proven, ready for practical use)		Julia Lai-Kwon	Julia.Lai-Kwon@petermac.org
2456	2017	niclas.hubel	3			Feasibility Study (finalized system, still under practical evaluation)		Ann Langius-Eklöf	ann.langius-eklof@ki.se		Monitoring Tools (data collection over time with feedback of results to clinician)	Patient-centered care (data collection with feedback of PRO results to patients)						during active treatment	during early follow-up (&lt;2 years after treatment)									all ambulatory patients							Nurses								Prostate
2456	2017	guest.reviewer	3			Feasibility Study (finalized system, still under practical evaluation)		Ann Langius-Eklöf	ann.langius-eklof@ki.se		Monitoring Tools (data collection over time with feedback of results to clinician)	Patient-centered care (data collection with feedback of PRO results to patients)						during active treatment	during early follow-up (&lt;2 years after treatment)									all ambulatory patients							Nurses								Prostate
2466	2019	junior.reviewer	3	other	Dyads - no patients	Study Protocol		Virginia LeBaron	vtl6k@virginia.edu		Monitoring Tools (data collection over time with feedback of results to clinician)	Patient-centered care (data collection with feedback of PRO results to patients)						during active treatment			in palliative care							all ambulatory patients												Not reported	Not defined
2466	2019	guest.reviewer	3	other	Dyads- no patients	Study Protocol		Virginia LeBaron	vtl6k@virginia.edu
2469	2023	junior.reviewer	3			Trial (evaluating ePRO System)		Juhee Cho	jcho@skku.edu		Monitoring Tools (data collection over time with feedback of results to clinician)							during active treatment			in palliative care							all ambulatory patients								Physicians						Breast		Lung	Gyn			Other	head and neck, esophageal
2469	2023	guest.reviewer	3			Trial (evaluating ePRO System)		Juhee Cho	jcho@skku.edu		Monitoring Tools (data collection over time with feedback of results to clinician)							during active treatment			in palliative care							all ambulatory patients								Physicians						Breast		Lung	Gyn			Other	head and neck, esophageal, or gynecologic cancer
2512	2018	junior.reviewer	3	No ePRO system in fulltext		Feasibility Study (finalized system, still under practical evaluation)										ePRO assessment without feedback		during active treatment										all ambulatory patients												Not reported	Not defined
2512	2018	guest.reviewer	3	No ePRO system in fulltext		Feasibility Study (finalized system, still under practical evaluation)		Kah Poh Loh	kahpoh_loh@urmc.rochester.edu
2536	2017	niclas.hubel	3			Study Protocol		Roma Maguire	r.maguire@surrey.ac.uk		Monitoring Tools (data collection over time with feedback of results to clinician)							during active treatment										all ambulatory patients		inpatient acute care patients						Physicians				Not reported		Breast				Colorectal	Hematology
2536	2017	guest.reviewer	3			Study Protocol		Professor Roma Maguire	r.maguire@surrey.ac.uk		Monitoring Tools (data collection over time with feedback of results to clinician)							during active treatment										all ambulatory patients		inpatient acute care patients						Physicians						Breast				Colorectal	Hematology
2539	2023	niclas.hubel	3			Feasibility Study (finalized system, still under practical evaluation)		Jennifer R. Majumdar	jennifer.majumdar@hunter.cuny.edu							ePRO assessment without feedback			during early follow-up (&lt;2 years after treatment)			other	pre treatment					all ambulatory patients							Nurses							Breast
2539	2023	guest.reviewer	3			Feasibility Study (finalized system, still under practical evaluation)		Jennifer R. Majumdar	jennifer.majumdar@hunter.cuny.edu							ePRO assessment without feedback			during early follow-up (&lt;2 years after treatment)			other	pre treatment					all ambulatory patients							Nurses							Breast
2542	2020	niclas.hubel	3			Study Protocol		Tienhan Sandrine Dabakuyo-Yonli1	sdabakuyo@cgfl.fr		Monitoring Tools (data collection over time with feedback of results to clinician)	Patient-centered care (data collection with feedback of PRO results to patients)						during active treatment	during early follow-up (&lt;2 years after treatment)	during long-term follow-up (&gt;= 2 years after treatment)								all ambulatory patients								Physicians						Breast
2542	2020	guest.reviewer	3			Study Protocol		Tienhan Sandrine Dabakuyo-Yonli1	sdabakuyo@cgfl.fr		Monitoring Tools (data collection over time with feedback of results to clinician)	Patient-centered care (data collection with feedback of PRO results to patients)						during active treatment	during early follow-up (&lt;2 years after treatment)	during long-term follow-up (&gt;= 2 years after treatment)								all ambulatory patients							Nurses	Physicians						Breast
2555	2023	niclas.hubel	3	No ePRO system in fulltext
2555	2023	guest.reviewer	3	No ePRO system in fulltext		Study Protocol		Marianna Masiero	marianna.masiero@unimi.it							ePRO assessment without feedback		during active treatment										all ambulatory patients												Not reported		Breast
2559	2019	niclas.hubel	3			Implementation Study (finalized system, feasibility proven, ready for practical use)		Irma M. Verdonck-de Leeuw	im.verdonck@vumc.nl			Patient-centered care (data collection with feedback of PRO results to patients)						during active treatment	during early follow-up (&lt;2 years after treatment)			other	pre treatment					all ambulatory patients												Not reported	Not defined
2559	2019	guest.reviewer	3			Implementation Study (finalized system, feasibility proven, ready for practical use)		Irma M. Verdonck-de Leeuw	im.verdonck@vumc.nl			Patient-centered care (data collection with feedback of PRO results to patients)						during active treatment	during early follow-up (&lt;2 years after treatment)			other	pre treatment					all ambulatory patients												Not reported	Not defined
2569	2017	niclas.hubel	3			Feasibility Study (finalized system, still under practical evaluation)		a.moll@vumc.nl	Annette C. Moll		Monitoring Tools (data collection over time with feedback of results to clinician)								during early follow-up (&lt;2 years after treatment)	during long-term follow-up (&gt;= 2 years after treatment)							patients requiring assistance (e.g., young children, mentally or cognitively limited, etc.)	all ambulatory patients								Physicians												Other	Retinoblastoma
2569	2017	guest.reviewer	3			Feasibility Study (finalized system, still under practical evaluation)		Anette C. Moll	a.moll@vumc.nl		Monitoring Tools (data collection over time with feedback of results to clinician)								during early follow-up (&lt;2 years after treatment)	during long-term follow-up (&gt;= 2 years after treatment)							patients requiring assistance (e.g., young children, mentally or cognitively limited, etc.)	all ambulatory patients								Physicians												Other	Retinoblastoma
2571	2022	niclas.hubel	3			Feasibility Study (finalized system, still under practical evaluation)		Christian Ochoa-Arnedo	cochoa@iconcologia.net		Monitoring Tools (data collection over time with feedback of results to clinician)	Patient-centered care (data collection with feedback of PRO results to patients)						during active treatment										all ambulatory patients							Nurses							Breast
2571	2022	guest.reviewer	3			Feasibility Study (finalized system, still under practical evaluation)		Cristian Ochoa-Arnedo	choa@iconcologia.net		Monitoring Tools (data collection over time with feedback of results to clinician)	Patient-centered care (data collection with feedback of PRO results to patients)						during active treatment										all ambulatory patients							Nurses							Breast
2582	2004	junior.reviewer	3			System Development (incomplete system, still under technical evaluation)		M. Middeke	Middeke@med.uni-marburg.de		Monitoring Tools (data collection over time with feedback of results to clinician)													not reported										Not reported		Physicians					Not defined
2582	2004	guest.reviewer	3			System Development (incomplete system, still under technical evaluation)		M Middeke	Mikkede@med.uni-marburg.de		Monitoring Tools (data collection over time with feedback of results to clinician)													not reported										Not reported		Physicians					Not defined
2586	2022	junior.reviewer	3			Implementation Study (finalized system, feasibility proven, ready for practical use)		Sarah Misplon	sarah.misplon@uhasselt.be		Monitoring Tools (data collection over time with feedback of results to clinician)							during active treatment										all ambulatory patients							Nurses	Physicians								Lung
2586	2022	guest.reviewer	3			Implementation Study (finalized system, feasibility proven, ready for practical use)		Sarah Misplon	sarah.misplon@uhasselt.be		Monitoring Tools (data collection over time with feedback of results to clinician)							during active treatment										all ambulatory patients							Nurses	Physicians								Lung
2599	2021	niclas.hubel	3	No ePRO system in fulltext
2599	2021	guest.reviewer	3	No ePRO system in fulltext		System Development (incomplete system, still under technical evaluation)		Abu Saleh Mohammad Mosa	mosaa@health.missouri.edu			Patient-centered care (data collection with feedback of PRO results to patients)												not reported				all ambulatory patients												Not reported	Not defined
2602	2019	junior.reviewer	3			Feasibility Study (finalized system, still under practical evaluation)		Guillaume Mouillet	gmouillet@chu-besancon.fr		Monitoring Tools (data collection over time with feedback of results to clinician)							during active treatment				other	before the start of their systemic therapy					all ambulatory patients								Physicians						Breast		Lung		Colorectal
2602	2019	guest.reviewer	3			Feasibility Study (finalized system, still under practical evaluation)		Guillaume Mouillet	gmouillet@chu-besancon.fr		Monitoring Tools (data collection over time with feedback of results to clinician)							during active treatment						not reported	before start of treatment			all ambulatory patients								Physicians						Breast		Lung		Colorectal
2614	2021	niclas.hubel	3			Implementation Study (finalized system, feasibility proven, ready for practical use)		Mei R. Fu	mei.r.fu@bc.edu		Monitoring Tools (data collection over time with feedback of results to clinician)								during early follow-up (&lt;2 years after treatment)									all ambulatory patients								Physicians						Breast
2614	2021	guest.reviewer	3			Implementation Study (finalized system, feasibility proven, ready for practical use)		Mei R. Fu	mei.r.fu@bc.edu		Monitoring Tools (data collection over time with feedback of results to clinician)								during early follow-up (&lt;2 years after treatment)									all ambulatory patients								Physicians						Breast
2624	2018	junior.reviewer	3	other	more of a risk calculator	Feasibility Study (finalized system, still under practical evaluation)		Marzena Ewa Nieroda	marzena.nieroda@manchester.ac.uk
2624	2018	guest.reviewer	3	other	more of risk calculator	System Development (incomplete system, still under technical evaluation)		Marzena Ewa Nieroda	marzena.nieroda@manchester.ac.uk			Patient-centered care (data collection with feedback of PRO results to patients)										other	before diagnosis					all ambulatory patients				other	general public					Other group	General practitioners		Not defined
2644	2018	niclas.hubel	3			Implementation Study (finalized system, feasibility proven, ready for practical use)		Robert A. Olson	rolson2@bccancer.bc.ca		Monitoring Tools (data collection over time with feedback of results to clinician)							during active treatment	during early follow-up (&lt;2 years after treatment)		in palliative care							all ambulatory patients							Nurses						Not defined
2644	2018	guest.reviewer	3			Implementation Study (finalized system, feasibility proven, ready for practical use)		Robert A. Olson	rolson2@bccancer.bc.ca		Monitoring Tools (data collection over time with feedback of results to clinician)							during active treatment	during early follow-up (&lt;2 years after treatment)		in palliative care							all ambulatory patients							Nurses						Not defined
2649	2023	niclas.hubel	3			Study Protocol		Nobuo Shinohara	nozomis@mbj.nifty.com			Patient-centered care (data collection with feedback of PRO results to patients)						during active treatment										all ambulatory patients												Not reported								Other	Kidney
2649	2023	guest.reviewer	3			Study Protocol		Nobuo Shinohara	nozomis@mbj.nifty.com			Patient-centered care (data collection with feedback of PRO results to patients)						during active treatment										all ambulatory patients												Not reported								Other	Renal cell carcinoma (kidney cancer)
2661	2021	junior.reviewer	3			Implementation Study (finalized system, feasibility proven, ready for practical use)		Guadalupe R. Palos	gpalos@mdanderson.org		Monitoring Tools (data collection over time with feedback of results to clinician)													not reported				all ambulatory patients												Not reported								Other	Thyroid, Bone Marrow Transplant, Genitourinary, and Head and Neck
2661	2021	guest.reviewer	3			Implementation Study (finalized system, feasibility proven, ready for practical use)		Guadelope R. Palos	gpalos@mdanderson.org		Monitoring Tools (data collection over time with feedback of results to clinician)													not reported				all ambulatory patients												Not reported								Other	Thyroid, Bone Marrow Transplant, Genitourinary, and Head and Neck
2664	2023	junior.reviewer	3			Trial (evaluating ePRO System)		Aglaia Schiza	aglaia.schiza@igp.uu.se							ePRO assessment without feedback								not reported				all ambulatory patients												Not reported		Breast
2664	2023	guest.reviewer	3			Trial (evaluating ePRO System)		Aglaia Schiza	aglaia.schiza@igp.uu.se							ePRO assessment without feedback								not reported				all ambulatory patients												Not reported		Breast
2667	2015	junior.reviewer	3			System Development (incomplete system, still under technical evaluation)		Brent Parker	brent.parker2@interiorhealth.ca							ePRO assessment without feedback				during long-term follow-up (&gt;= 2 years after treatment)								all ambulatory patients												Not reported			Prostate
2667	2015	guest.reviewer	3			System Development (incomplete system, still under technical evaluation)		Brent Parker	brent.parker2@interiorhealth.ca							ePRO assessment without feedback				during long-term follow-up (&gt;= 2 years after treatment)								all ambulatory patients												Not reported			Prostate
2681	2021	niclas.hubel	3			Feasibility Study (finalized system, still under practical evaluation)		Maria Kristiina Peltola	maria.k.peltola@hus.fi		Monitoring Tools (data collection over time with feedback of results to clinician)							during active treatment	during early follow-up (&lt;2 years after treatment)									all ambulatory patients							Nurses	Physicians					Not defined
2681	2021	guest.reviewer	3			Feasibility Study (finalized system, still under practical evaluation)		Maria Kristiina Peltola	maria.k.peltola@hus.fi		Monitoring Tools (data collection over time with feedback of results to clinician)							during active treatment	during early follow-up (&lt;2 years after treatment)									all ambulatory patients							Nurses	Physicians					Not defined
2689	2018	junior.reviewer	3			System Development (incomplete system, still under technical evaluation)		Morten Aa. Petersen	Morten.Aagaard.Petersen@regionh.dk	Screening Tools (One-time PRO assessment with feedback to clinician)	Monitoring Tools (data collection over time with feedback of results to clinician)	Patient-centered care (data collection with feedback of PRO results to patients)		Facilitating multidisciplinary team communications (Method for multidisciplinary teams to share patient PRO data.)		ePRO assessment without feedback								not reported										Not reported						Not reported	Not defined
2689	2018	guest.reviewer	3	No ePRO system in fulltext		System Development (incomplete system, still under technical evaluation)		Morten Aa. Petersen	Morten.Aagaard.Petersen@regionh.dk	Screening Tools (One-time PRO assessment with feedback to clinician)	Monitoring Tools (data collection over time with feedback of results to clinician)	Patient-centered care (data collection with feedback of PRO results to patients)		Facilitating multidisciplinary team communications (Method for multidisciplinary teams to share patient PRO data.)		ePRO assessment without feedback								not reported										Not reported						Not reported	Not defined
2696	2020	niclas.hubel	3	No English full text
2696	2020	guest.reviewer	3	No English full text		Feasibility Study (finalized system, still under practical evaluation)		Theresia Pichler	theresia.pichler@mri.tum.de	Screening Tools (One-time PRO assessment with feedback to clinician)														not reported				all ambulatory patients							Nurses		Psychologists				Not defined
2709	2020	junior.reviewer	3			Feasibility Study (finalized system, still under practical evaluation)		Cecilia Pompili	c.pompili@leeds.ac.uk		Monitoring Tools (data collection over time with feedback of results to clinician)							during active treatment	during early follow-up (&lt;2 years after treatment)									all ambulatory patients												Not reported				Lung
2709	2020	guest.reviewer	3			Feasibility Study (finalized system, still under practical evaluation)		Cecilia Pompili	c.pompili@leeds.ac.uk		Monitoring Tools (data collection over time with feedback of results to clinician)							during active treatment	during early follow-up (&lt;2 years after treatment)									all ambulatory patients												Not reported				Lung
2715	2024	niclas.hubel	3			Trial (evaluating ePRO System)		Pradeep Dwivedi	dr.prad99@gmail.com							ePRO assessment without feedback		during active treatment										all ambulatory patients												Not reported	Not defined
2715	2024	guest.reviewer	3			Trial (evaluating ePRO System)		Pradeep Dwivedi	dr.prad99@gmail.com							ePRO assessment without feedback		during active treatment										all ambulatory patients												Not reported	Not defined
2737	2021	niclas.hubel	3			Feasibility Study (finalized system, still under practical evaluation)		Marika Rasschaert	marika.rasschaert@uza.be		Monitoring Tools (data collection over time with feedback of results to clinician)	Patient-centered care (data collection with feedback of PRO results to patients)						during active treatment										all ambulatory patients							Nurses						Not defined
2737	2021	guest.reviewer	3			Feasibility Study (finalized system, still under practical evaluation)		Marika Rasschaert	marika.rasschaert@uza.be		Monitoring Tools (data collection over time with feedback of results to clinician)	Patient-centered care (data collection with feedback of PRO results to patients)						during active treatment										all ambulatory patients							Nurses						Not defined
2744	2022	junior.reviewer	3			Implementation Study (finalized system, feasibility proven, ready for practical use)		Veronica Dussel	veronica_dussel@dfci.harvard.edu		Monitoring Tools (data collection over time with feedback of results to clinician)	Patient-centered care (data collection with feedback of PRO results to patients)									in palliative care							all ambulatory patients							Nurses	Physicians		Other group	palliative care team		Not defined
2744	2022	guest.reviewer	3			Implementation Study (finalized system, feasibility proven, ready for practical use)		Veronica Dussel	veronica_dussel@dfci.harvard.edu		Monitoring Tools (data collection over time with feedback of results to clinician)	Patient-centered care (data collection with feedback of PRO results to patients)									in palliative care							all ambulatory patients							Nurses	Physicians		Other group	palliative care team		Not defined
2757	2022	junior.reviewer	3			System Development (incomplete system, still under technical evaluation)		Gabrielle B. Rocque	grocque@uabmc.edu		Monitoring Tools (data collection over time with feedback of results to clinician)						At first diagnosis	during active treatment										all ambulatory patients							Nurses	Physicians					Not defined
2757	2022	guest.reviewer	3			System Development (incomplete system, still under technical evaluation)		Gabrielle B. Rocque	grocque@uabmc.edu		Monitoring Tools (data collection over time with feedback of results to clinician)						At first diagnosis	during active treatment										all ambulatory patients							Nurses	Physicians					Not defined
2773	2019	junior.reviewer	3			System Development (incomplete system, still under technical evaluation)		Asghar Ehteshami	ehteshami@mng.mui.ac.ir		Monitoring Tools (data collection over time with feedback of results to clinician)													not reported										Not reported		Physicians				Not reported	Not defined
2773	2019	guest.reviewer	3			System Development (incomplete system, still under technical evaluation)		Asghar Ehteshami	ehteshami@mng.mui.ac.ir		Monitoring Tools (data collection over time with feedback of results to clinician)													not reported										Not reported		Physicians					Not defined
2775	2016	junior.reviewer	3			Study Protocol		Talya Salz	salzt@mskcc.org		Monitoring Tools (data collection over time with feedback of results to clinician)	Patient-centered care (data collection with feedback of PRO results to patients)							during early follow-up (&lt;2 years after treatment)	during long-term follow-up (&gt;= 2 years after treatment)								all ambulatory patients							Nurses			Other group	Primary Care Provider, Nurse Practitioner									Other	head and neck
2775	2016	guest.reviewer	3			Study Protocol		Tayla Salz	salzt@mskcc.org		Monitoring Tools (data collection over time with feedback of results to clinician)	Patient-centered care (data collection with feedback of PRO results to patients)							during early follow-up (&lt;2 years after treatment)	during long-term follow-up (&gt;= 2 years after treatment)								all ambulatory patients							Nurses			Other group	Nurse Practitioner; primary care provider									Other	head and neck
2797	2017	junior.reviewer	3			Implementation Study (finalized system, feasibility proven, ready for practical use)		Freya Trautmann	freya.trautmann@uniklinikum-dresden.de		Monitoring Tools (data collection over time with feedback of results to clinician)							during active treatment												inpatient acute care patients					Nurses	Physicians								Lung			Hematology
2797	2017	guest.reviewer	3	other	not attached	Implementation Study (finalized system, feasibility proven, ready for practical use)		Freya Trautmann	freya.trautmann@uniklinikum-dresden.de		Monitoring Tools (data collection over time with feedback of results to clinician)							during active treatment												inpatient acute care patients					Nurses	Physicians								Lung			Hematology
2798	2021	junior.reviewer	3			Implementation Study (finalized system, feasibility proven, ready for practical use)		Thomas Eade	thomas.eade@health.nsw.gov.au							ePRO assessment without feedback		during active treatment			in palliative care							all ambulatory patients												Not reported	Not defined
2798	2021	guest.reviewer	3			Implementation Study (finalized system, feasibility proven, ready for practical use)		Thomas Eade	thomas.eade@health.nsw.gov.au							ePRO assessment without feedback		during active treatment			in palliative care							all ambulatory patients												Not reported	Not defined
2800	2023	junior.reviewer	3			Feasibility Study (finalized system, still under practical evaluation)		Fabian A. Schunn	Fabian.Schunn@med.uni-heidelberg.de							ePRO assessment without feedback		during active treatment										all ambulatory patients								Physicians					Not defined
2800	2023	guest.reviewer	3			Feasibility Study (finalized system, still under practical evaluation)		Fabian A. Schunn	fabian.schunn@med.uni-heidelberg.de							ePRO assessment without feedback		during active treatment										all ambulatory patients								Physicians					Not defined
2812	2023	junior.reviewer	3	Trial Setting (Setting to evaluate the effects of experimental medical treatments)
2812	2023	guest.reviewer	3	Trial Setting (Setting to evaluate the effects of experimental medical treatments)		Feasibility Study (finalized system, still under practical evaluation)		Jordan M. Cloyd	jordan.cloyd@osumc.edu							ePRO assessment without feedback	At first diagnosis	during active treatment										all ambulatory patients												Not reported						Colorectal		Other	pancreatic, hepatobiliary, colorectal, esophageal, gastric, or bladder cancer
2829	2021	junior.reviewer	3	No ePRO system in fulltext		Trial (evaluating ePRO System)		Alexander R. Siebenhüner	alexander.siebenhuener@usz.ch							ePRO assessment without feedback								not reported										Not reported						Not reported	Not defined
2829	2021	guest.reviewer	3	No ePRO system in fulltext
2841	2023	junior.reviewer	3	No peer reviewed study (e.g. conference abstract)
2841	2023	guest.reviewer	3	other	explanation of framework
2848	2022	junior.reviewer	3			Feasibility Study (finalized system, still under practical evaluation)		Claire Snyder	csnyder@jhu.edu		Monitoring Tools (data collection over time with feedback of results to clinician)							during active treatment										all ambulatory patients								Physicians						Breast	Prostate
2848	2022	guest.reviewer	3			Feasibility Study (finalized system, still under practical evaluation)		Claire Snyder	csnyder@jhu.edu		Monitoring Tools (data collection over time with feedback of results to clinician)							during active treatment										all ambulatory patients								Physicians						Breast	Prostate
2850	2009	junior.reviewer	3			System Development (incomplete system, still under technical evaluation)		Claire F. Snyder	csnyder@jhsph.edu		Monitoring Tools (data collection over time with feedback of results to clinician)	Patient-centered care (data collection with feedback of PRO results to patients)												not reported				all ambulatory patients								Physicians						Breast	Prostate
2850	2009	guest.reviewer	3			System Development (incomplete system, still under technical evaluation)		Claire F. Snyder	csnyder@jhsph.edu		Monitoring Tools (data collection over time with feedback of results to clinician)	Patient-centered care (data collection with feedback of PRO results to patients)												not reported				all ambulatory patients								Physicians						Breast	Prostate
2863	2020	junior.reviewer	3	other	no ePRO
2863	2020	guest.reviewer	3	No English full text		Implementation Study (finalized system, feasibility proven, ready for practical use)		Tanja Sprave	tanja.sprave@uniklinik-freiburg.de		Monitoring Tools (data collection over time with feedback of results to clinician)
2864	2020	junior.reviewer	3			Study Protocol		Nils Henrik Nicolay	nils.nicolay@uniklinik-freiburg.de							ePRO assessment without feedback		during active treatment										all ambulatory patients												Not reported								Other	head and neck
2864	2020	guest.reviewer	3			Study Protocol		Nils Henrik Nicolay	nils.nicolay@uniklinik-freiburg.de							ePRO assessment without feedback		during active treatment										all ambulatory patients												Not reported								Other	Head and Neck
2866	2019	junior.reviewer	3			Study Protocol		Dr Brett A Simon	simonb1@mskcc.org							ePRO assessment without feedback			during early follow-up (&lt;2 years after treatment)									all ambulatory patients												Not reported		Breast	Prostate		Gyn			Other	head and neck
2866	2019	guest.reviewer	3			Study Protocol		Dr Brett A Simon	simonb1@mskcc.org							ePRO assessment without feedback			during early follow-up (&lt;2 years after treatment)									all ambulatory patients												Not reported		Breast	Prostate		Gyn			Other	head and neck cancer
2867	2012	junior.reviewer	3	No ePRO system in fulltext
2867	2012	guest.reviewer	3	No ePRO system in fulltext		Other
2871	2022	junior.reviewer	3			Study Protocol		Elizabeth Stamp	e.stamp@lboro.ac.uk							ePRO assessment without feedback				during long-term follow-up (&gt;= 2 years after treatment)								all ambulatory patients												Not reported		Breast			Gyn	Colorectal
2871	2022	guest.reviewer	3			Study Protocol		Elizabeth Stamp	e.stamp@lboro.ac.uk							ePRO assessment without feedback				during long-term follow-up (&gt;= 2 years after treatment)								all ambulatory patients												Not reported		Breast			Gyn	Colorectal
2872	2020	junior.reviewer	3			System Development (incomplete system, still under technical evaluation)		Achim Wöckel	woeckel_a@ukw.de		Monitoring Tools (data collection over time with feedback of results to clinician)				Evaluating quality of care (Pooled data from patients from within the practice, preferably with normative data for comparison.)		At first diagnosis	during active treatment	during early follow-up (&lt;2 years after treatment)									all ambulatory patients								Physicians						Breast
2872	2020	guest.reviewer	3			System Development (incomplete system, still under technical evaluation)		Achim Wöckel	woeckel_a@ukw.de		Monitoring Tools (data collection over time with feedback of results to clinician)				Evaluating quality of care (Pooled data from patients from within the practice, preferably with normative data for comparison.)		At first diagnosis	during active treatment	during early follow-up (&lt;2 years after treatment)									all ambulatory patients								Physicians						Breast
2882	2024	junior.reviewer	3	other	proms secondary outcome	Study Protocol		Marianne Storm	marianne.storm@uis.no		Monitoring Tools (data collection over time with feedback of results to clinician)								during early follow-up (&lt;2 years after treatment)									all ambulatory patients							Nurses											Colorectal
2882	2024	guest.reviewer	3	other	proms are only a very small aspect	Trial (evaluating ePRO System)
2885	2022	junior.reviewer	3			System Development (incomplete system, still under technical evaluation)		Onur Asan	oasan@stevens.edu		Monitoring Tools (data collection over time with feedback of results to clinician)	Patient-centered care (data collection with feedback of PRO results to patients)												not reported										Not reported	Nurses	Physicians					Not defined
2885	2022	guest.reviewer	3			System Development (incomplete system, still under technical evaluation)		Onur Asan	oasan@stevens.edu		Monitoring Tools (data collection over time with feedback of results to clinician)	Patient-centered care (data collection with feedback of PRO results to patients)												not reported										Not reported	Nurses	Physicians					Not defined
2891	2011	junior.reviewer	3			Implementation Study (finalized system, feasibility proven, ready for practical use)		Thomas W. LeBlanc	Leblanc@duke.edu.							ePRO assessment without feedback								not reported				all ambulatory patients												Not reported				Lung
2891	2011	guest.reviewer	3			Implementation Study (finalized system, feasibility proven, ready for practical use)		Thomas W. LeBlanc	Leblanc@duke.edu.							ePRO assessment without feedback								not reported				all ambulatory patients												Not reported				Lung
2897	2023	junior.reviewer	3	No ePRO system in fulltext
2897	2023	guest.reviewer	3	No ePRO system in fulltext
2905	2020	junior.reviewer	3			Study Protocol		Lili Tang	tanglili_cpos@126.com		Monitoring Tools (data collection over time with feedback of results to clinician)						At first diagnosis	during active treatment	during early follow-up (&lt;2 years after treatment)		in palliative care							all ambulatory patients							Nurses	Physicians						Breast		Lung		Colorectal		Other	stomach, liver, oesophageal
2905	2020	guest.reviewer	3			Study Protocol		Dr Lili Tang	tanglili_cpos@126.com		Monitoring Tools (data collection over time with feedback of results to clinician)						At first diagnosis	during active treatment	during early follow-up (&lt;2 years after treatment)		in palliative care							all ambulatory patients							Nurses	Physicians						Breast		Lung		Colorectal		Other	stomach cancer, oesophagus cancer, liver cancer
2907	2023	junior.reviewer	3			System Development (incomplete system, still under technical evaluation)		Carla Taramasco	carla.taramasco@unab.cl		Monitoring Tools (data collection over time with feedback of results to clinician)	Patient-centered care (data collection with feedback of PRO results to patients)						during active treatment						not reported										Not reported						Not reported	Not defined
2907	2023	guest.reviewer	3			System Development (incomplete system, still under technical evaluation)		Carla Taramasco	carla.taramasco@unab.cl		Monitoring Tools (data collection over time with feedback of results to clinician)	Patient-centered care (data collection with feedback of PRO results to patients)						during active treatment																Not reported						Not reported								Other
2915	2022	junior.reviewer	3			Study Protocol		Stine Thestrup Hansen	sttha@regionsjaelland.dk		Monitoring Tools (data collection over time with feedback of results to clinician)								during early follow-up (&lt;2 years after treatment)	during long-term follow-up (&gt;= 2 years after treatment)								all ambulatory patients							Nurses	Physicians						Breast
2915	2022	guest.reviewer	3			Study Protocol		Stine Thestrup Hansen	sttha@regionsjaelland.dk		Monitoring Tools (data collection over time with feedback of results to clinician)								during early follow-up (&lt;2 years after treatment)	during long-term follow-up (&gt;= 2 years after treatment)								all ambulatory patients							Nurses	Physicians						Breast
2932	2020	junior.reviewer	3			Trial (evaluating ePRO System)		Adam Dicker	adam.dicker@jefferson.edu							ePRO assessment without feedback			during early follow-up (&lt;2 years after treatment)	during long-term follow-up (&gt;= 2 years after treatment)								all ambulatory patients												Not reported			Prostate
2932	2020	guest.reviewer	3			Trial (evaluating ePRO System)		Adam Dicker	adam.dicker@jefferson.edu							ePRO assessment without feedback			during early follow-up (&lt;2 years after treatment)	during long-term follow-up (&gt;= 2 years after treatment)								all ambulatory patients												Not reported			Prostate
2934	2020	junior.reviewer	3	other	case report of 6 patients	Trial (evaluating ePRO System)		Andreas Trojan	trojan@1st.ch		Monitoring Tools (data collection over time with feedback of results to clinician)							during active treatment										all ambulatory patients								Physicians							Prostate	Lung				Other	Bladder
2934	2020	guest.reviewer	3	other	case report of 6 patients
2935	2021	junior.reviewer	3			Other	multicenter, observational, noninterventional study	Andreas Trojan	trojan@1st.ch		Monitoring Tools (data collection over time with feedback of results to clinician)	Patient-centered care (data collection with feedback of PRO results to patients)						during active treatment	during early follow-up (&lt;2 years after treatment)	during long-term follow-up (&gt;= 2 years after treatment)	in palliative care							all ambulatory patients								Physicians						Breast	Prostate	Lung		Colorectal	Hematology	Other	Colon
2935	2021	guest.reviewer	3			Other	multicenter, observational, noninterventional study	Andreas Trojan	trojan@1st.ch		Monitoring Tools (data collection over time with feedback of results to clinician)	Patient-centered care (data collection with feedback of PRO results to patients)						during active treatment	during early follow-up (&lt;2 years after treatment)	during long-term follow-up (&gt;= 2 years after treatment)	in palliative care							all ambulatory patients								Physicians						Breast	Prostate	Lung		Colorectal	Hematology	Other	colon
2936	2022	junior.reviewer	3			System Development (incomplete system, still under technical evaluation)		Elena Tsangaris	elena.tsangaris2@alumni.utoronto.ca		Monitoring Tools (data collection over time with feedback of results to clinician)	Patient-centered care (data collection with feedback of PRO results to patients)					At first diagnosis	during active treatment	during early follow-up (&lt;2 years after treatment)									all ambulatory patients							Nurses	Physicians						Breast
2936	2022	guest.reviewer	3			System Development (incomplete system, still under technical evaluation)		Dr Elena Tsangaris	elena.tsangaris2@alumni.utoronto.ca		Monitoring Tools (data collection over time with feedback of results to clinician)	Patient-centered care (data collection with feedback of PRO results to patients)					At first diagnosis	during active treatment	during early follow-up (&lt;2 years after treatment)									all ambulatory patients							Nurses	Physicians						Breast
2937	2023	junior.reviewer	3			Feasibility Study (finalized system, still under practical evaluation)		Elena Tsangaris	elena.tsangaris2@alumni.utoronto.ca		Monitoring Tools (data collection over time with feedback of results to clinician)	Patient-centered care (data collection with feedback of PRO results to patients)					At first diagnosis	during active treatment	during early follow-up (&lt;2 years after treatment)	during long-term follow-up (&gt;= 2 years after treatment)								all ambulatory patients							Nurses	Physicians						Breast
2937	2023	guest.reviewer	3			Feasibility Study (finalized system, still under practical evaluation)		Elena Tsangaris	elena.tsangaris2@alumni.utoronto.ca		Monitoring Tools (data collection over time with feedback of results to clinician)	Patient-centered care (data collection with feedback of PRO results to patients)					At first diagnosis	during active treatment	during early follow-up (&lt;2 years after treatment)	during long-term follow-up (&gt;= 2 years after treatment)								all ambulatory patients							Nurses	Physicians						Breast
2938	2019	junior.reviewer	3	No ePRO system in fulltext		Feasibility Study (finalized system, still under practical evaluation)		Argerie Tsimicalis	argerie.tsimicalis@mcgill.ca		Monitoring Tools (data collection over time with feedback of results to clinician)	Patient-centered care (data collection with feedback of PRO results to patients)						during active treatment	during early follow-up (&lt;2 years after treatment)	during long-term follow-up (&gt;= 2 years after treatment)								all ambulatory patients		inpatient acute care patients	inpatient rehabilitation patients				Nurses	Physicians					Not defined
2938	2019	guest.reviewer	3	No ePRO system in fulltext
2942	2020	junior.reviewer	3	No ePRO system in fulltext
2942	2020	guest.reviewer	3	No ePRO system in fulltext
2973	2022 Feb	junior.reviewer	3			Feasibility Study (finalized system, still under practical evaluation)		Galina Velikova	g.velikova@leeds.ac.uk		Monitoring Tools (data collection over time with feedback of results to clinician)						At first diagnosis	during active treatment	during early follow-up (&lt;2 years after treatment)	during long-term follow-up (&gt;= 2 years after treatment)								all ambulatory patients								Physicians						Breast			Gyn	Colorectal		Other	pelvic cancer
2973	2022 Feb	guest.reviewer	3			Feasibility Study (finalized system, still under practical evaluation)		Galina Velikova	g.velikova@leeds.ac.uk		Monitoring Tools (data collection over time with feedback of results to clinician)						At first diagnosis	during active treatment	during early follow-up (&lt;2 years after treatment)	during long-term follow-up (&gt;= 2 years after treatment)								all ambulatory patients								Physicians						Breast			Gyn	Colorectal		Other	pelvic cancer
2980	2010	junior.reviewer	3			Feasibility Study (finalized system, still under practical evaluation)		Andrew J Vickers	vickersa@mskcc.org		Monitoring Tools (data collection over time with feedback of results to clinician)	Patient-centered care (data collection with feedback of PRO results to patients)								during long-term follow-up (&gt;= 2 years after treatment)												other	survivorship			Physicians							Prostate
2980	2010	guest.reviewer	3			Feasibility Study (finalized system, still under practical evaluation)		Andrew J Vickers	vickersa@mskcc.org		Monitoring Tools (data collection over time with feedback of results to clinician)	Patient-centered care (data collection with feedback of PRO results to patients)								during long-term follow-up (&gt;= 2 years after treatment)												other	survivorship			Physicians							Prostate
2983	2015	junior.reviewer	3	No English full text
2983	2015	guest.reviewer	3	No English full text
2995	2021	junior.reviewer	3	No ePRO system in fulltext		System Development (incomplete system, still under technical evaluation)		Hong-Gu He, BSc, MSc, PhD	nurhhg@nus.edu.sg																																					Colorectal
2995	2021	guest.reviewer	3	No ePRO system in fulltext
3000	2018	junior.reviewer	3			Feasibility Study (finalized system, still under practical evaluation)		Geoffrey Liu	Geoffrey.Liu@uhn.on.ca							ePRO assessment without feedback			during early follow-up (&lt;2 years after treatment)									all ambulatory patients												Not reported							Hematology
3000	2018	guest.reviewer	3			Feasibility Study (finalized system, still under practical evaluation)		Geoffrey Liu	Geoffrey.Liu@uhn.on.ca							ePRO assessment without feedback			during early follow-up (&lt;2 years after treatment)									all ambulatory patients												Not reported							Hematology
3007	2022	junior.reviewer	3			Trial (evaluating ePRO System)		Rahma Warsame	Warsame.Rahma@mayo.edu		Monitoring Tools (data collection over time with feedback of results to clinician)								during early follow-up (&lt;2 years after treatment)									all ambulatory patients							Nurses	Physicians									Gyn		Hematology	Other	head and neck
3007	2022	guest.reviewer	3			Trial (evaluating ePRO System)		Rahma Warsame	Warsame.Rahma@mayo.edu		Monitoring Tools (data collection over time with feedback of results to clinician)								during early follow-up (&lt;2 years after treatment)									all ambulatory patients							Nurses	Physicians									Gyn		Hematology	Other	light chain amyloidosis (AL), head and neck cancer (H/N)
3008	2020	junior.reviewer	3	other	not patients	System Development (incomplete system, still under technical evaluation)		Lillian Sung	lillian.sung@sickkids.ca			Patient-centered care (data collection with feedback of PRO results to patients)												not reported				all ambulatory patients		inpatient acute care patients	inpatient rehabilitation patients									Not reported	Not defined
3008	2020	guest.reviewer	3	other	family members not patients
3015	2011	junior.reviewer	3	No ePRO system in fulltext		Trial (evaluating ePRO System)		Lena Wettergren	lena.wettergren@ki.se									during active treatment										all ambulatory patients								Physicians												Other	GI
3015	2011	guest.reviewer	3	No ePRO system in fulltext		Trial (evaluating ePRO System)		Lena Wettergren	lena.wettergren@ki.se		Monitoring Tools (data collection over time with feedback of results to clinician)	Patient-centered care (data collection with feedback of PRO results to patients)						during active treatment										all ambulatory patients								Physicians												Other	GI
3017	2020	junior.reviewer	3			Implementation Study (finalized system, feasibility proven, ready for practical use)		Lisa Whitehead	l.whitehead@ecu.edu.au		Monitoring Tools (data collection over time with feedback of results to clinician)	Patient-centered care (data collection with feedback of PRO results to patients)						during active treatment	during early follow-up (&lt;2 years after treatment)	during long-term follow-up (&gt;= 2 years after treatment)								all ambulatory patients							Nurses							Breast				Colorectal
3017	2020	guest.reviewer	3			Implementation Study (finalized system, feasibility proven, ready for practical use)		Lisa Whitehead	l.whitehead@ecu.edu.au		Monitoring Tools (data collection over time with feedback of results to clinician)	Patient-centered care (data collection with feedback of PRO results to patients)						during active treatment	during early follow-up (&lt;2 years after treatment)	during long-term follow-up (&gt;= 2 years after treatment)								all ambulatory patients							Nurses							Breast				Colorectal		Other	GI
3025	2020	junior.reviewer	3			Study Protocol		Lisa M. Wintner	lisa.wintner@tirol-kliniken.at							ePRO assessment without feedback		during active treatment												inpatient acute care patients		other	day clinic								Not defined
3025	2020	guest.reviewer	3			Study Protocol		Lisa M. Wintner	lisa.wintner@tirol-kliniken.at							ePRO assessment without feedback		during active treatment												inpatient acute care patients										Not reported	Not defined
3035	2018	junior.reviewer	3			Feasibility Study (finalized system, still under practical evaluation)		Alexi A. Wright	alexi_wright@ dfci.harvard.edu		Monitoring Tools (data collection over time with feedback of results to clinician)							during active treatment			in palliative care							all ambulatory patients							Nurses										Gyn
3035	2018	guest.reviewer	3			Feasibility Study (finalized system, still under practical evaluation)
3036	2016	junior.reviewer	3			Feasibility Study (finalized system, still under practical evaluation)		Albert W. Wu	awu@jhu.edu		Monitoring Tools (data collection over time with feedback of results to clinician)	Patient-centered care (data collection with feedback of PRO results to patients)						during active treatment										all ambulatory patients								Physicians						Breast	Prostate
3036	2016	guest.reviewer	3			Feasibility Study (finalized system, still under practical evaluation)		Albert W. Wu	awu@jhu.edu		Monitoring Tools (data collection over time with feedback of results to clinician)	Patient-centered care (data collection with feedback of PRO results to patients)						during active treatment										all ambulatory patients								Physicians						Breast	Prostate
3048	2022	junior.reviewer	3			Implementation Study (finalized system, feasibility proven, ready for practical use)		Hee Chul Yang	yang@ncc.re.kr							ePRO assessment without feedback		during active treatment	during early follow-up (&lt;2 years after treatment)	during long-term follow-up (&gt;= 2 years after treatment)								all ambulatory patients								Physicians								Lung
3048	2022	guest.reviewer	3			Implementation Study (finalized system, feasibility proven, ready for practical use)		Hee Chul Yang	yang@ncc.re.kr							ePRO assessment without feedback		during active treatment	during early follow-up (&lt;2 years after treatment)									all ambulatory patients								Physicians								Lung
3076	2019	junior.reviewer	3			System Development (incomplete system, still under technical evaluation)		Renwen Zhang	alicezhang@u.northwestern.edu		Monitoring Tools (data collection over time with feedback of results to clinician)													not reported				all ambulatory patients							Nurses	Physicians	Psychologists	Other group	medical assistants, social workers		Not defined
3076	2019	guest.reviewer	3
3089	2017	junior.reviewer	3			System Development (incomplete system, still under technical evaluation)		Elisa Maria Zini	elisamaria.zini01@universitadipavia.it		Monitoring Tools (data collection over time with feedback of results to clinician)													not reported				all ambulatory patients								Physicians												Other	head and neck
3089	2017	guest.reviewer	3			System Development (incomplete system, still under technical evaluation)		Elisa Maria Zini	elisamaria.zini01@universitadipavi.it		Monitoring Tools (data collection over time with feedback of results to clinician)													not reported				all ambulatory patients								Physicians												Other	head and neck
[truncated: 44 more columns]

## Sheet: Single Rev Imp (Duplicates!)
Refid	Year	User	Level	Exclude Publication	Exclude Publication _comment	Publication type:	Publication type:_comment	Corresponding author name:	Corresponding author email:	ePRO use (multiple answers possible): -> Screening Tools (One-time PRO assessment with feedback to clinician)	ePRO use (multiple answers possible): -> Monitoring Tools (data collection over time with feedback of results to clinician)	ePRO use (multiple answers possible): -> Patient-centered care (data collection with feedback of PRO results to patients)	ePRO use (multiple answers possible): -> Decision aids (Decision aid that presents PRO information to patients. Decision aids which include PRO data require information about treatment options, their impact on PROs, and the probability of various PRO outcomes.)	ePRO use (multiple answers possible): -> Facilitating multidisciplinary team communications (Method for multidisciplinary teams to share patient PRO data.)	ePRO use (multiple answers possible): -> Evaluating quality of care (Pooled data from patients from within the practice, preferably with normative data for comparison.)	ePRO use (multiple answers possible): -> ePRO assessment without feedback	Time of ePRO assessment (multiple answers possible): -> At first diagnosis	Time of ePRO assessment (multiple answers possible): -> during active treatment	Time of ePRO assessment (multiple answers possible): -> during early follow-up (<2 years after treatment)	Time of ePRO assessment (multiple answers possible): -> during long-term follow-up (>= 2 years after treatment)	Time of ePRO assessment (multiple answers possible): -> in palliative care	Time of ePRO assessment (multiple answers possible): -> other	Time of ePRO assessment (multiple answers possible): -> other (COMMENT)	Time of ePRO assessment (multiple answers possible): -> not reported	Time of ePRO assessment (multiple answers possible): -> not reported (COMMENT)	Patient group (multiple answers possible):Only differentiate between in- and out-patients (select "all ambulatory patients") -> only patients who can self-report	Patient group (multiple answers possible):Only differentiate between in- and out-patients (select "all ambulatory patients") -> patients requiring assistance (e.g., young children, mentally or cognitively limited, etc.)	Patient group (multiple answers possible):Only differentiate between in- and out-patients (select "all ambulatory patients") -> all ambulatory patients	Patient group (multiple answers possible):Only differentiate between in- and out-patients (select "all ambulatory patients") -> ambulatory patients with specific conditions	Patient group (multiple answers possible):Only differentiate between in- and out-patients (select "all ambulatory patients") -> inpatient acute care patients	Patient group (multiple answers possible):Only differentiate between in- and out-patients (select "all ambulatory patients") -> inpatient rehabilitation patients	Patient group (multiple answers possible):Only differentiate between in- and out-patients (select "all ambulatory patients") -> other	Patient group (multiple answers possible):Only differentiate between in- and out-patients (select "all ambulatory patients") -> other (COMMENT)	Patient group (multiple answers possible):Only differentiate between in- and out-patients (select "all ambulatory patients") -> Not reported	Clinical User Group (multiple answers possible): -> Nurses	Clinical User Group (multiple answers possible): -> Physicians	Clinical User Group (multiple answers possible): -> Psychologists	Clinical User Group (multiple answers possible): -> Other group	Clinical User Group (multiple answers possible): -> Other group (COMMENT)	Clinical User Group (multiple answers possible): -> Not reported	Cancer entity as defined in the study inclusion criteria (multiple answers possible): -> Not defined	Cancer entity as defined in the study inclusion criteria (multiple answers possible): -> Breast	Cancer entity as defined in the study inclusion criteria (multiple answers possible): -> Prostate	Cancer entity as defined in the study inclusion criteria (multiple answers possible): -> Lung	Cancer entity as defined in the study inclusion criteria (multiple answers possible): -> Gyn	Cancer entity as defined in the study inclusion criteria (multiple answers possible): -> Colorectal	Cancer entity as defined in the study inclusion criteria (multiple answers possible): -> Hematology	Cancer entity as defined in the study inclusion criteria (multiple answers possible): -> Other	Cancer entity as defined in the study inclusion criteria (multiple answers possible): -> Other (COMMENT)
17	2010	niclas.hubel	3	Trial Setting (Setting to evaluate the effects of experimental medical treatments)
18	2009	niclas.hubel	3			Feasibility Study (finalized system, still under practical evaluation)		Amy P. Abernethy	amy.abernethy@duke.edu		Monitoring Tools (data collection over time with feedback of results to clinician)							during active treatment								only patients who can self-report		all ambulatory patients							Nurses	Physicians						Breast
19	2008	niclas.hubel	3			Feasibility Study (finalized system, still under practical evaluation)		Amy P. Abernethy	amy.abernethy@duke.edu		Monitoring Tools (data collection over time with feedback of results to clinician)							during active treatment								only patients who can self-report		all ambulatory patients							Nurses	Physicians						Breast
23	2017	niclas.hubel	3			Trial (evaluating ePRO System)		Galina Velikova	g.velikova@leeds.ac.uk		Monitoring Tools (data collection over time with feedback of results to clinician)	Patient-centered care (data collection with feedback of PRO results to patients)						during active treatment								only patients who can self-report		all ambulatory patients							Nurses	Physicians						Breast			Gyn	Colorectal
26	2022	niclas.hubel	3	No ePRO system in fulltext
85	2021	niclas.hubel	3			Feasibility Study (finalized system, still under practical evaluation)		S.E. Appleyard	sally.appleyard@nhs.net		Monitoring Tools (data collection over time with feedback of results to clinician)						At first diagnosis	during active treatment			in palliative care							all ambulatory patients												Not reported			Prostate
96	2017	niclas.hubel	3			Study Protocol		Lindy P. J. Arts	l.arts@iknl.nl			Patient-centered care (data collection with feedback of PRO results to patients)						during active treatment	during early follow-up (&lt;2 years after treatment)	during long-term follow-up (&gt;= 2 years after treatment)								all ambulatory patients												Not reported							Hematology
108	2017	niclas.hubel	3	No ePRO system in fulltext
114	2015	niclas.hubel	3			Feasibility Study (finalized system, still under practical evaluation)		Christina Baggott	baggott@stanford.edu			Patient-centered care (data collection with feedback of PRO results to patients)						during active treatment				other	Follow-up period not specified				patients requiring assistance (e.g., young children, mentally or cognitively limited, etc.)		ambulatory patients with specific conditions	inpatient acute care patients										Not reported	Not defined
133	2005	niclas.hubel	3			Feasibility Study (finalized system, still under practical evaluation)		Ethan Basch	basche@mskcc.org		Monitoring Tools (data collection over time with feedback of results to clinician)							during active treatment										all ambulatory patients							Nurses	Physicians									Gyn
150	2021	niclas.hubel	3			System Development (incomplete system, still under technical evaluation)		Jenny Bergqvist	jenny.bergqvist@ki.se		Monitoring Tools (data collection over time with feedback of results to clinician)	Patient-centered care (data collection with feedback of PRO results to patients)						during active treatment										all ambulatory patients												Not reported		Breast
158	2021	niclas.hubel	3			Study Protocol		Nicole E Billingy	n.billingy@amsterdamumc.nl		Monitoring Tools (data collection over time with feedback of results to clinician)	Patient-centered care (data collection with feedback of PRO results to patients)			Evaluating quality of care (Pooled data from patients from within the practice, preferably with normative data for comparison.)			during active treatment	during early follow-up (&lt;2 years after treatment)									all ambulatory patients												Not reported				Lung
179	2017	niclas.hubel	3			Feasibility Study (finalized system, still under practical evaluation)		Annemiek M. E. Walenkamp	a.walenkamp@umcg.nl		Monitoring Tools (data collection over time with feedback of results to clinician)	Patient-centered care (data collection with feedback of PRO results to patients)						during active treatment				other	under surveillance					all ambulatory patients							Nurses	Physicians												Other	Neuroendocrine Tumor
183	2021	niclas.hubel	3			Study Protocol		Natalie Bradford	Natalie.bradford@qut.edu.au		Monitoring Tools (data collection over time with feedback of results to clinician)	Patient-centered care (data collection with feedback of PRO results to patients)						during active treatment									patients requiring assistance (e.g., young children, mentally or cognitively limited, etc.)	all ambulatory patients							Nurses	Physicians					Not defined
190	2015	niclas.hubel	3			Study Protocol		Sibilah Breen	sibilah.breen@svha.org.au		Monitoring Tools (data collection over time with feedback of results to clinician)	Patient-centered care (data collection with feedback of PRO results to patients)			Evaluating quality of care (Pooled data from patients from within the practice, preferably with normative data for comparison.)			during active treatment	during early follow-up (&lt;2 years after treatment)									all ambulatory patients							Nurses												Hematology
195	2019	niclas.hubel	3			Feasibility Study (finalized system, still under practical evaluation)		Majken M. Brønserud	Majken.Munk.Broenserud@rsyd.dk							ePRO assessment without feedback		during active treatment	during early follow-up (&lt;2 years after treatment)		in palliative care							all ambulatory patients										Other group	health care personnel					Lung
199	2020	niclas.hubel	3			Study Protocol		Emanuela Zito	emanuela.zito@istitutotumori.mi.it		Monitoring Tools (data collection over time with feedback of results to clinician)	Patient-centered care (data collection with feedback of PRO results to patients)					At first diagnosis	during active treatment	during early follow-up (&lt;2 years after treatment)		in palliative care							all ambulatory patients		inpatient acute care patients					Nurses	Physicians	Psychologists				Not defined
204	2005	niclas.hubel	3			Feasibility Study (finalized system, still under practical evaluation)		N. Bush	nbush@fhcrc.org							ePRO assessment without feedback			during early follow-up (&lt;2 years after treatment)									all ambulatory patients												Not reported							Hematology
217	2021	niclas.hubel	3			Study Protocol		Randy A. Jones	raj9c@virginia.edu		Monitoring Tools (data collection over time with feedback of results to clinician)		Decision aids (Decision aid that presents PRO information to patients. Decision aids which include PRO data require information about treatment options, their impact on PROs, and the probability of various PRO outcomes.)	Facilitating multidisciplinary team communications (Method for multidisciplinary teams to share patient PRO data.)				during active treatment	during early follow-up (&lt;2 years after treatment)															Not reported						Not reported			Prostate
247	2021	niclas.hubel	3			Feasibility Study (finalized system, still under practical evaluation)		Daniel L Hertz	dlhertz@med.umich.edu							ePRO assessment without feedback			during early follow-up (&lt;2 years after treatment)									all ambulatory patients												Not reported	Not defined
252	2018	niclas.hubel	3	Trial Setting (Setting to evaluate the effects of experimental medical treatments)
268	2018	niclas.hubel	3	No ePRO system in fulltext
283	2020	niclas.hubel	3			Feasibility Study (finalized system, still under practical evaluation)		Vicente Escudero-Vilaplana	vicente.escudero@salud.madrid.org		Monitoring Tools (data collection over time with feedback of results to clinician)							during active treatment	during early follow-up (&lt;2 years after treatment)									all ambulatory patients										Other group	Pharmacists		Not defined
295	2016	niclas.hubel	3			Feasibility Study (finalized system, still under practical evaluation)		Dennis S. Chi	chid@mskcc.org		Monitoring Tools (data collection over time with feedback of results to clinician)								during early follow-up (&lt;2 years after treatment)			other	Before treatment					all ambulatory patients							Nurses										Gyn
296	2020	niclas.hubel	3			Feasibility Study (finalized system, still under practical evaluation)		Marie-Therése Crafoord	marie-therese.crafoord@ki.se		Monitoring Tools (data collection over time with feedback of results to clinician)							during active treatment	during early follow-up (&lt;2 years after treatment)									all ambulatory patients							Nurses							Breast	Prostate
306	2021	niclas.hubel	3			System Development (incomplete system, still under technical evaluation)		Flávia Oliveira de Almeida Marques da Cruz	flavinhaoliveira5@hotmail.com							ePRO assessment without feedback		during active treatment																Not reported	Nurses	Physicians						Breast
310	2020	niclas.hubel	3			Feasibility Study (finalized system, still under practical evaluation)		Bobby Daly	dalyr1@mskcc.org		Monitoring Tools (data collection over time with feedback of results to clinician)							during active treatment										all ambulatory patients							Nurses						Not defined
323	2021	niclas.hubel	3			Feasibility Study (finalized system, still under practical evaluation)		Ingel Demedts	ingel.demedts@azdelta.be		Monitoring Tools (data collection over time with feedback of results to clinician)							during active treatment	during early follow-up (&lt;2 years after treatment)									all ambulatory patients							Nurses			Other group	Pharmacists					Lung
347		niclas.hubel	3	No ePRO system in fulltext
351	2016	niclas.hubel	3			Feasibility Study (finalized system, still under practical evaluation)		Jenny Drott	Jenny.Drott@liu.se		Monitoring Tools (data collection over time with feedback of results to clinician)							during active treatment										all ambulatory patients												Not reported						Colorectal
354	2015	niclas.hubel	3			Study Protocol		Jan Wind	j.wind@amc.uva.nl			Patient-centered care (data collection with feedback of PRO results to patients)			Evaluating quality of care (Pooled data from patients from within the practice, preferably with normative data for comparison.)				during early follow-up (&lt;2 years after treatment)	during long-term follow-up (&gt;= 2 years after treatment)								all ambulatory patients								Physicians		Other group	General practitioners							Colorectal
375	2021	niclas.hubel	3			Feasibility Study (finalized system, still under practical evaluation)		Nicole Erickson	nicole.erickson@med.uni-muenchen.de							ePRO assessment without feedback		during active treatment										all ambulatory patients												Not reported						Colorectal
391	2022	niclas.hubel	3	No ePRO system in fulltext
401	2020	niclas.hubel	3			Trial (evaluating ePRO System)		Maria Fjell	maria.fjell@ki.se		Monitoring Tools (data collection over time with feedback of results to clinician)	Patient-centered care (data collection with feedback of PRO results to patients)						during active treatment	during early follow-up (&lt;2 years after treatment)									all ambulatory patients							Nurses	Physicians						Breast
413	2021	niclas.hubel	3			Study Protocol		Diana Frasquilho	diana.frasquilho@research.fchampalimaud.org		Monitoring Tools (data collection over time with feedback of results to clinician)	Patient-centered care (data collection with feedback of PRO results to patients)	Decision aids (Decision aid that presents PRO information to patients. Decision aids which include PRO data require information about treatment options, their impact on PROs, and the probability of various PRO outcomes.)					during active treatment	during early follow-up (&lt;2 years after treatment)	during long-term follow-up (&gt;= 2 years after treatment)								all ambulatory patients							Nurses						Not defined
459	2010	niclas.hubel	3			System Development (incomplete system, still under technical evaluation)		Faith Gibson	gibsof@gosh.nhs.uk		Monitoring Tools (data collection over time with feedback of results to clinician)							during active treatment										all ambulatory patients	ambulatory patients with specific conditions	inpatient acute care patients										Not reported	Not defined
470	2020	niclas.hubel	3			Trial (evaluating ePRO System)		Afaf Girgis	afaf.girgis@unsw.edu.au		Monitoring Tools (data collection over time with feedback of results to clinician)	Patient-centered care (data collection with feedback of PRO results to patients)						during active treatment	during early follow-up (&lt;2 years after treatment)									all ambulatory patients							Nurses	Physicians					Not defined
471	2017	niclas.hubel	3			Feasibility Study (finalized system, still under practical evaluation)		Afaf Girgis	afaf.girgis@unsw.edu.au		Monitoring Tools (data collection over time with feedback of results to clinician)	Patient-centered care (data collection with feedback of PRO results to patients)						during active treatment	during early follow-up (&lt;2 years after treatment)									all ambulatory patients							Nurses	Physicians					Not defined
489	2020	niclas.hubel	3	No ePRO system in fulltext
491		niclas.hubel	3			Trial (evaluating ePRO System)		Ilana Graetz	ilana.graetz@emory.edu			Patient-centered care (data collection with feedback of PRO results to patients)						during active treatment										all ambulatory patients												Not reported	Not defined
492	2022	niclas.hubel	3			Feasibility Study (finalized system, still under practical evaluation)		Markus Wallwiener	markus.wallwiener@gmail.com							ePRO assessment without feedback								not reported				all ambulatory patients								Physicians						Breast
502	2012	niclas.hubel	3			Feasibility Study (finalized system, still under practical evaluation)		Gro Hjelmeland Grimsbø	gro.hjelmeland-grimsbo@hioa.no			Patient-centered care (data collection with feedback of PRO results to patients)						during active treatment	during early follow-up (&lt;2 years after treatment)									all ambulatory patients							Nurses							Breast	Prostate
516	2008	niclas.hubel	3	No ePRO system in fulltext								Patient-centered care (data collection with feedback of PRO results to patients)	Decision aids (Decision aid that presents PRO information to patients. Decision aids which include PRO data require information about treatment options, their impact on PROs, and the probability of various PRO outcomes.)			ePRO assessment without feedback		during active treatment																								Breast
518	2005	niclas.hubel	3	No ePRO system in fulltext		Feasibility Study (finalized system, still under practical evaluation)		David H. Gustafson	dhgustaf@wisc.edu							ePRO assessment without feedback								not reported				all ambulatory patients												Not reported		Breast
520	2020	niclas.hubel	3			Feasibility Study (finalized system, still under practical evaluation)		Tina Gustavell	tina.gustavell@ki.se		Monitoring Tools (data collection over time with feedback of results to clinician)	Patient-centered care (data collection with feedback of PRO results to patients)						during active treatment	during early follow-up (&lt;2 years after treatment)									all ambulatory patients							Nurses											Colorectal
537	2020	niclas.hubel	3			Trial (evaluating ePRO System)		Satoko Handa	shanda@pharm.showa-u.ac.jp							ePRO assessment without feedback		during active treatment										all ambulatory patients												Not reported		Breast
545	2022	niclas.hubel	3			Study Protocol		Michael J. Hassett	michael_hassett@dfci.harvard.edu		Monitoring Tools (data collection over time with feedback of results to clinician)	Patient-centered care (data collection with feedback of PRO results to patients)						during active treatment	during early follow-up (&lt;2 years after treatment)									all ambulatory patients							Nurses									Lung	Gyn	Colorectal
547	2019	niclas.hubel	3			Feasibility Study (finalized system, still under practical evaluation)		Cihan Gani	cihan.gani@med.uni-tuebingen.de		Monitoring Tools (data collection over time with feedback of results to clinician)							during active treatment	during early follow-up (&lt;2 years after treatment)									all ambulatory patients		inpatient acute care patients						Physicians								Lung		Colorectal		Other	Head & Neck
577	2020	niclas.hubel	3			Trial (evaluating ePRO System)		I-Ching Hou	evita@ym.edu.tw							ePRO assessment without feedback		during active treatment										all ambulatory patients												Not reported		Breast
637	2013	niclas.hubel	3			Feasibility Study (finalized system, still under practical evaluation)		Ethan Basch	ebasch@med.unc .edu		Monitoring Tools (data collection over time with feedback of results to clinician)							during active treatment										all ambulatory patients							Nurses	Physicians						Breast	Prostate	Lung	Gyn
638	2020	niclas.hubel	3			Feasibility Study (finalized system, still under practical evaluation)		Il Yong Chung	doorkeeper1@gmail.com		Monitoring Tools (data collection over time with feedback of results to clinician)								during early follow-up (&lt;2 years after treatment)									all ambulatory patients		inpatient acute care patients										Not reported		Breast
645	2022	niclas.hubel	3			Feasibility Study (finalized system, still under practical evaluation)		Michiyo Mizuno	michiyo0611@md.tsukuba.ac.jp	Screening Tools (One-time PRO assessment with feedback to clinician)		Patient-centered care (data collection with feedback of PRO results to patients)						during active treatment	during early follow-up (&lt;2 years after treatment)									all ambulatory patients								Physicians						Breast
655	2006	niclas.hubel	3			Feasibility Study (finalized system, still under practical evaluation)		Nora Kearney	nora.kearney@stir.ac.uk		Monitoring Tools (data collection over time with feedback of results to clinician)	Patient-centered care (data collection with feedback of PRO results to patients)						during active treatment										all ambulatory patients							Nurses	Physicians								Lung		Colorectal
681	2012	niclas.hubel	3	Trial Setting (Setting to evaluate the effects of experimental medical treatments)
708	2017	niclas.hubel	3			Study Protocol		Ann Langius-Eklöf	ann.langius-eklof@ki.se		Monitoring Tools (data collection over time with feedback of results to clinician)	Patient-centered care (data collection with feedback of PRO results to patients)						during active treatment	during early follow-up (&lt;2 years after treatment)									all ambulatory patients							Nurses	Physicians						Breast	Prostate
709	2021	niclas.hubel	3			Feasibility Study (finalized system, still under practical evaluation)		Erin F. Gillespie	efgillespie@ucsd.edu		Monitoring Tools (data collection over time with feedback of results to clinician)	Patient-centered care (data collection with feedback of PRO results to patients)						during active treatment	during early follow-up (&lt;2 years after treatment)									all ambulatory patients							Nurses	Physicians						Breast
718	2021	niclas.hubel	3			Feasibility Study (finalized system, still under practical evaluation)		Allison Barz Leahy	barza@chop.edu		Monitoring Tools (data collection over time with feedback of results to clinician)							during active treatment									patients requiring assistance (e.g., young children, mentally or cognitively limited, etc.)			inpatient acute care patients					Nurses	Physicians					Not defined
725	2022	niclas.hubel	3			Study Protocol		Geun Dong Lee and Sei Won Lee	geundy@hanmail.net; iseiwon@gmail.com			Patient-centered care (data collection with feedback of PRO results to patients)				ePRO assessment without feedback			during early follow-up (&lt;2 years after treatment)									all ambulatory patients												Not reported				Lung
762	2012	niclas.hubel	3			Feasibility Study (finalized system, still under practical evaluation)		Hsueh-Chun Lin	snowlin@mail.cmu.edu.tw, snowcmu.lin@gmail.com		Monitoring Tools (data collection over time with feedback of results to clinician)								during early follow-up (&lt;2 years after treatment)									all ambulatory patients								Physicians							Prostate
764	2022	niclas.hubel	3			Feasibility Study (finalized system, still under practical evaluation)		Cheng-Yi Huang	huangcy@csmu.edu.tw		Monitoring Tools (data collection over time with feedback of results to clinician)	Patient-centered care (data collection with feedback of PRO results to patients)		Facilitating multidisciplinary team communications (Method for multidisciplinary teams to share patient PRO data.)				during active treatment										all ambulatory patients								Physicians												Other	Head & Neck
766	2021	niclas.hubel	3	No ePRO system in fulltext
782	2016	niclas.hubel	3			System Development (incomplete system, still under technical evaluation)		David F Lobach	David.Lobach@klesishealthcare.com		Monitoring Tools (data collection over time with feedback of results to clinician)		Decision aids (Decision aid that presents PRO information to patients. Decision aids which include PRO data require information about treatment options, their impact on PROs, and the probability of various PRO outcomes.)					during active treatment										all ambulatory patients							Nurses	Physicians								Lung
798	2018	niclas.hubel	3			System Development (incomplete system, still under technical evaluation)		Lynne I Wagner	lywagner@wakehealth.edu							ePRO assessment without feedback		during active treatment	during early follow-up (&lt;2 years after treatment)									all ambulatory patients							Nurses	Physicians					Not defined
805	2020	niclas.hubel	3			Feasibility Study (finalized system, still under practical evaluation)		Catherine Fiona Macpherson	catherine.macpherson@seattlechildrens.org		Monitoring Tools (data collection over time with feedback of results to clinician)							during active treatment										all ambulatory patients		inpatient acute care patients					Nurses	Physicians					Not defined
810	2015	niclas.hubel	3			Feasibility Study (finalized system, still under practical evaluation)		Roma Maguire	r.maguire@surrey.ac.uk		Monitoring Tools (data collection over time with feedback of results to clinician)	Patient-centered care (data collection with feedback of PRO results to patients)						during active treatment										all ambulatory patients							Nurses	Physicians								Lung
823	2008	niclas.hubel	3			Other	Evaluation of implemented system	Tami L. Mark	Tami.Mark@thomson.com		Monitoring Tools (data collection over time with feedback of results to clinician)													not reported				all ambulatory patients							Nurses	Physicians					Not defined
840	2010	niclas.hubel	3	No ePRO system in fulltext
864	2021	niclas.hubel	3			Feasibility Study (finalized system, still under practical evaluation)		Roman Crazzolara	roman.crazzolara@i-med.ac.at		Monitoring Tools (data collection over time with feedback of results to clinician)							during active treatment									patients requiring assistance (e.g., young children, mentally or cognitively limited, etc.)	all ambulatory patients		inpatient acute care patients					Nurses	Physicians											Hematology	Other	Central nervous system
865	2022	niclas.hubel	3			Trial (evaluating ePRO System)		Thomas W. LeBlanc	thomas.leblanc@duke.edu							ePRO assessment without feedback		during active treatment																Not reported						Not reported	Not defined
874	2020	niclas.hubel	3			System Development (incomplete system, still under technical evaluation)		Roma Maguire	roma.maguire@strath.ac.uk							ePRO assessment without feedback			during early follow-up (&lt;2 years after treatment)									all ambulatory patients			inpatient rehabilitation patients				Nurses											Colorectal
878	2014	niclas.hubel	3			Feasibility Study (finalized system, still under practical evaluation)		Jong Won Lee	jongwonlee116@gmail.com		Monitoring Tools (data collection over time with feedback of results to clinician)							during active treatment										all ambulatory patients							Nurses	Physicians						Breast
883	2022	niclas.hubel	3			Trial (evaluating ePRO System)		Olivier Mir	olivier.mir@gustaveroussy.fr; omir@amgen.com		Monitoring Tools (data collection over time with feedback of results to clinician)	Patient-centered care (data collection with feedback of PRO results to patients)						during active treatment	during early follow-up (&lt;2 years after treatment)									all ambulatory patients							Nurses	Physicians					Not defined
884	2014	niclas.hubel	3			Feasibility Study (finalized system, still under practical evaluation)		Jelena Mirkovic	Jelena.Mirkovic@rr-research.no		Monitoring Tools (data collection over time with feedback of results to clinician)	Patient-centered care (data collection with feedback of PRO results to patients)						during active treatment										all ambulatory patients							Nurses	Physicians						Breast	Prostate
889	2021	niclas.hubel	3			System Development (incomplete system, still under technical evaluation)		Izidor Mlakar; Umut Ariöz	izidor.mlakar@um.si; umut.arioz@um.si		Monitoring Tools (data collection over time with feedback of results to clinician)													not reported										Not reported						Not reported	Not defined
900	2019	niclas.hubel	3			Feasibility Study (finalized system, still under practical evaluation)		Kathi Mooney	kathi.mooney@nurs.utah.edu		Monitoring Tools (data collection over time with feedback of results to clinician)	Patient-centered care (data collection with feedback of PRO results to patients)						during active treatment										all ambulatory patients							Nurses	Physicians					Not defined
902	2016	niclas.hubel	3	No ePRO system in fulltext		Study Protocol		Greg Rubin	g.p.rubin@durham.ac.uk																											Physicians										Colorectal
915	2021	niclas.hubel	3			Feasibility Study (finalized system, still under practical evaluation)		Guillaume Mouillet	gmouillet@chu‑besancon.fr		Monitoring Tools (data collection over time with feedback of results to clinician)							during active treatment										all ambulatory patients								Physicians						Breast		Lung		Colorectal
927	2021	niclas.hubel	3	No ePRO system in fulltext							Monitoring Tools (data collection over time with feedback of results to clinician)																								Nurses	Physicians
929	2021	niclas.hubel	3			Feasibility Study (finalized system, still under practical evaluation)		Michelle J. Naughton	michelle.naughton@osumc.edu		Monitoring Tools (data collection over time with feedback of results to clinician)							during active treatment										all ambulatory patients							Nurses	Physicians		Other group	Social Worker			Breast			Gyn
930	2020	niclas.hubel	3	No ePRO system in fulltext
948	2019	niclas.hubel	3			Trial (evaluating ePRO System)		Ryan D. Nipp	rnipp@mgh.harvard.edu		Monitoring Tools (data collection over time with feedback of results to clinician)										in palliative care									inpatient acute care patients					Nurses	Physicians					Not defined
949	2020	niclas.hubel	3			Trial (evaluating ePRO System)		Ryan Nipp	RNipp@MGH.Harvard.edu		Monitoring Tools (data collection over time with feedback of results to clinician)							during active treatment										all ambulatory patients							Nurses	Physicians						Breast		Lung	Gyn
950	2022	niclas.hubel	3			Trial (evaluating ePRO System)		Ryan Nipp	RNipp@MGH.Harvard.edu		Monitoring Tools (data collection over time with feedback of results to clinician)										in palliative care									inpatient acute care patients					Nurses	Physicians					Not defined
959	2017	niclas.hubel	3			Feasibility Study (finalized system, still under practical evaluation)		Maria Hälleberg Nyman	maria.halleberg-nyman@oru.se		Monitoring Tools (data collection over time with feedback of results to clinician)	Patient-centered care (data collection with feedback of PRO results to patients)						during active treatment	during early follow-up (&lt;2 years after treatment)									all ambulatory patients							Nurses								Prostate
963	2021	niclas.hubel	3			Trial (evaluating ePRO System)		Simone Oerlemans	s.oerlemans@iknl.nl		Monitoring Tools (data collection over time with feedback of results to clinician)	Patient-centered care (data collection with feedback of PRO results to patients)			Evaluating quality of care (Pooled data from patients from within the practice, preferably with normative data for comparison.)			during active treatment	during early follow-up (&lt;2 years after treatment)									all ambulatory patients							Nurses	Physicians											Hematology
989	2019	niclas.hubel	3			Study Protocol		Ilana Graetz	ilana.graetz@emory.edu		Monitoring Tools (data collection over time with feedback of results to clinician)	Patient-centered care (data collection with feedback of PRO results to patients)						during active treatment										all ambulatory patients							Nurses	Physicians						Breast
998	2021	niclas.hubel	3			Trial (evaluating ePRO System)		Helle Pappot	helle.pappot@regionh.dk		Monitoring Tools (data collection over time with feedback of results to clinician)							during active treatment										all ambulatory patients												Not reported		Breast
1032	2019	niclas.hubel	3			System Development (incomplete system, still under technical evaluation)		Monika K Krzyzanowska	monika.krzyzanowska@uhn.ca		Monitoring Tools (data collection over time with feedback of results to clinician)	Patient-centered care (data collection with feedback of PRO results to patients)						during active treatment	during early follow-up (&lt;2 years after treatment)															Not reported	Nurses	Physicians		Other group	Pharmacists		Not defined
1078	2022	niclas.hubel	3			Study Protocol		Gabrielle B. Rocque	grocque@uabmc.edu		Monitoring Tools (data collection over time with feedback of results to clinician)	Patient-centered care (data collection with feedback of PRO results to patients)						during active treatment										all ambulatory patients							Nurses	Physicians		Other group	Pharmacists		Not defined
1084	2019	niclas.hubel	3	Trial Setting (Setting to evaluate the effects of experimental medical treatments)
1094	2010	niclas.hubel	3			Trial (evaluating ePRO System)		Cornelia M Ruland	cornelia.ruland@rr-research.no		Monitoring Tools (data collection over time with feedback of results to clinician)							during active treatment	during early follow-up (&lt;2 years after treatment)									all ambulatory patients		inpatient acute care patients					Nurses	Physicians											Hematology
1108	2020	niclas.hubel	3	No ePRO system in fulltext
1120	2017	niclas.hubel	3			Implementation Study (finalized system, feasibility proven, ready for practical use)		Sasja A. Schepers	s.a.schepers@amc.nl		Monitoring Tools (data collection over time with feedback of results to clinician)							during active treatment									patients requiring assistance (e.g., young children, mentally or cognitively limited, etc.)	all ambulatory patients								Physicians	Psychologists				Not defined
1123	2020	niclas.hubel	3			Feasibility Study (finalized system, still under practical evaluation)		Johannes Ammann	johannes.ammann@roche.com		Monitoring Tools (data collection over time with feedback of results to clinician)	Patient-centered care (data collection with feedback of PRO results to patients)						during active treatment										all ambulatory patients							Nurses	Physicians								Lung
1135	2017	niclas.hubel	3			Feasibility Study (finalized system, still under practical evaluation)		Freya Trautmann	freya.trautmann@uniklinikum-dresden.de		Monitoring Tools (data collection over time with feedback of results to clinician)		Decision aids (Decision aid that presents PRO information to patients. Decision aids which include PRO data require information about treatment options, their impact on PROs, and the probability of various PRO outcomes.)					during active treatment										all ambulatory patients							Nurses	Physicians					Not defined
1136	2016	niclas.hubel	3			Implementation Study (finalized system, feasibility proven, ready for practical use)		Leopold Hentschel	Leopold.Hentschel@uniklinikum-dresden.de							ePRO assessment without feedback		during active treatment												inpatient acute care patients					Nurses						Not defined
1183	2018	niclas.hubel	3	No ePRO system in fulltext
1189	2021	niclas.hubel	3			Feasibility Study (finalized system, still under practical evaluation)		Angela B. Smith	angela_smith@med.unc.edu.		Monitoring Tools (data collection over time with feedback of results to clinician)							during active treatment	during early follow-up (&lt;2 years after treatment)									all ambulatory patients		inpatient acute care patients										Not reported			Prostate					Other	Bladder
1191	2013	niclas.hubel	3			Feasibility Study (finalized system, still under practical evaluation)		Claire F. Snyder	csnyder@jhmi.edu & csnyder@jhsph.edu.		Monitoring Tools (data collection over time with feedback of results to clinician)							during active treatment										all ambulatory patients							Nurses	Physicians						Breast	Prostate
1223	2021	niclas.hubel	3			Implementation Study (finalized system, feasibility proven, ready for practical use)		Jennifer R. Cracchiolo	cracchij@mskcc.org		Monitoring Tools (data collection over time with feedback of results to clinician)	Patient-centered care (data collection with feedback of PRO results to patients)						during active treatment										all ambulatory patients												Not reported								Other	Head & Neck
1236	2015	niclas.hubel	3			Feasibility Study (finalized system, still under practical evaluation)		Kay Sundberg	kay.sundberg@ki.se		Monitoring Tools (data collection over time with feedback of results to clinician)	Patient-centered care (data collection with feedback of PRO results to patients)						during active treatment										all ambulatory patients							Nurses								Prostate
1237	2021	niclas.hubel	3			Trial (evaluating ePRO System)		Kay Sundberg	kay.sundberg@ki.se		Monitoring Tools (data collection over time with feedback of results to clinician)	Patient-centered care (data collection with feedback of PRO results to patients)						during active treatment	during early follow-up (&lt;2 years after treatment)									all ambulatory patients							Nurses								Prostate
1245	2018	niclas.hubel	3			Trial (evaluating ePRO System)		Karen L. Syrjala	ksyrjala@fredhutch.org			Patient-centered care (data collection with feedback of PRO results to patients)								during long-term follow-up (&gt;= 2 years after treatment)								all ambulatory patients												Not reported							Hematology
1247	2019	niclas.hubel	3			Implementation Study (finalized system, feasibility proven, ready for practical use)		Monika Sztankay	monika.sztankay@tirol-kliniken.at		Monitoring Tools (data collection over time with feedback of results to clinician)							during active treatment	during early follow-up (&lt;2 years after treatment)									all ambulatory patients							Nurses	Physicians											Hematology
1250	2020	niclas.hubel	3			Implementation Study (finalized system, feasibility proven, ready for practical use)		Gry Assam Taarnhøj	gry.assam.taarnhoej@regionh.dk		Monitoring Tools (data collection over time with feedback of results to clinician)							during active treatment										all ambulatory patients							Nurses	Physicians												Other	Bladder
1255	2021	niclas.hubel	3			Trial (evaluating ePRO System)		Laura Takala	laura.takala@fimnet.fi		Monitoring Tools (data collection over time with feedback of results to clinician)							during active treatment	during early follow-up (&lt;2 years after treatment)									all ambulatory patients								Physicians						Breast
1297	2017	niclas.hubel	3			System Development (incomplete system, still under technical evaluation)		Argerie Tsimicalis	argerie.tsimicalis@mcgill.ca							ePRO assessment without feedback		during active treatment	during early follow-up (&lt;2 years after treatment)								patients requiring assistance (e.g., young children, mentally or cognitively limited, etc.)	all ambulatory patients							Nurses	Physicians		Other group	Physiotherapist, Education Specialist		Not defined
1300		niclas.hubel	3			Feasibility Study (finalized system, still under practical evaluation)		Cristiane Decat Bergerot	crisbergerot@gmail.com		Monitoring Tools (data collection over time with feedback of results to clinician)	Patient-centered care (data collection with feedback of PRO results to patients)						during active treatment			in palliative care							all ambulatory patients								Physicians	Psychologists					Breast			Gyn
1311	2011	niclas.hubel	3	Trial Setting (Setting to evaluate the effects of experimental medical treatments)		Study Protocol
1314	2020	niclas.hubel	3			Trial (evaluating ePRO System)		Irma M Verdonck-de Leeuw	im.verdonck@amsterdamumc. nl			Patient-centered care (data collection with feedback of PRO results to patients)	Decision aids (Decision aid that presents PRO information to patients. Decision aids which include PRO data require information about treatment options, their impact on PROs, and the probability of various PRO outcomes.)						during early follow-up (&lt;2 years after treatment)	during long-term follow-up (&gt;= 2 years after treatment)								all ambulatory patients				other	Survivors							Not reported		Breast				Colorectal	Hematology	Other	Head & Neck
1325	2010	niclas.hubel	3			Feasibility Study (finalized system, still under practical evaluation)		Andrew J Vickers	vickersa@mskcc.org		Monitoring Tools (data collection over time with feedback of results to clinician)								during early follow-up (&lt;2 years after treatment)	during long-term follow-up (&gt;= 2 years after treatment)								all ambulatory patients								Physicians							Prostate
1332	2017	niclas.hubel	3	No ePRO system in fulltext
1353	2018	niclas.hubel	3	No ePRO system in fulltext
1370	2019	niclas.hubel	3			Feasibility Study (finalized system, still under practical evaluation)		Kate Absolom	k.l.absolom@leeds.ac.uk		Monitoring Tools (data collection over time with feedback of results to clinician)	Patient-centered care (data collection with feedback of PRO results to patients)						during active treatment										all ambulatory patients							Nurses	Physicians						Breast
1380	2015	niclas.hubel	3			Trial (evaluating ePRO System)		Michelle Melisko	mmelisko@medicine.ucsf.edu		Monitoring Tools (data collection over time with feedback of results to clinician)								during early follow-up (&lt;2 years after treatment)									all ambulatory patients							Nurses							Breast
1400	2003	niclas.hubel	3			Feasibility Study (finalized system, still under practical evaluation)		E.P. Wright	medepw@cancermed.leeds.ac.uk		Monitoring Tools (data collection over time with feedback of results to clinician)	Patient-centered care (data collection with feedback of PRO results to patients)						during active treatment	during early follow-up (&lt;2 years after treatment)									all ambulatory patients							Nurses	Physicians					Not defined
1451	2022	niclas.hubel	3			Trial (evaluating ePRO System)		Xiaotian Zhang	zhangxiaotianmed@163.com		Monitoring Tools (data collection over time with feedback of results to clinician)							during active treatment										all ambulatory patients							Nurses	Physicians					Not defined
1470	2017	niclas.hubel	3	No ePRO system in fulltext		Study Protocol		Jiemin Zhu	Jiemin.zhu@uon.edu.au																																	Breast
1471	2018	niclas.hubel	3	No ePRO system in fulltext
1473	2018	niclas.hubel	3	No ePRO system in fulltext
1484	2011	niclas.hubel	3			Study Protocol		Laura Ashley	l.j.ashley@leeds.ac.uk							ePRO assessment without feedback		during active treatment	during early follow-up (&lt;2 years after treatment)									all ambulatory patients							Nurses							Breast	Prostate			Colorectal
1486	2019	niclas.hubel	3
1487	2016	niclas.hubel	3			Feasibility Study (finalized system, still under practical evaluation)		I.M. Verdonck-de Leeuw	IM.Verdonck@vumc.nl			Patient-centered care (data collection with feedback of PRO results to patients)	Decision aids (Decision aid that presents PRO information to patients. Decision aids which include PRO data require information about treatment options, their impact on PROs, and the probability of various PRO outcomes.)						during early follow-up (&lt;2 years after treatment)									all ambulatory patients							Nurses													Other	Head & Neck
1489	2011	niclas.hubel	3	Not oncology		System Development (incomplete system, still under technical evaluation)		Sydney M. Dy	sdy@jhsph.edu		Monitoring Tools (data collection over time with feedback of results to clinician)										in palliative care													Not reported						Not reported	Not defined
1490	2016	niclas.hubel	3			Trial (evaluating ePRO System)		Andreas Trojan	andreas.trojan@ozh.ch		Monitoring Tools (data collection over time with feedback of results to clinician)	Patient-centered care (data collection with feedback of PRO results to patients)						during active treatment										all ambulatory patients								Physicians						Breast
1492	2018	niclas.hubel	3			Trial (evaluating ePRO System)		Ilana Graetz	igraetz@uthsc.edu		Monitoring Tools (data collection over time with feedback of results to clinician)							during active treatment										all ambulatory patients							Nurses	Physicians						Breast
1493	2016	niclas.hubel	3	No ePRO system in fulltext
1494	2009	niclas.hubel	3			Trial (evaluating ePRO System)		N. Kearney	nora.kearney@stir.ac.uk		Monitoring Tools (data collection over time with feedback of results to clinician)	Patient-centered care (data collection with feedback of PRO results to patients)						during active treatment										all ambulatory patients							Nurses	Physicians						Breast		Lung		Colorectal
1495		niclas.hubel	3			System Development (incomplete system, still under technical evaluation)		Predrag Klasnja	not reported							ePRO assessment without feedback		during active treatment																Not reported						Not reported	Not defined
1498	2016	niclas.hubel	3			Feasibility Study (finalized system, still under practical evaluation)		Antti A. Mäkitie	antti.makitie@helsinki.fi		Monitoring Tools (data collection over time with feedback of results to clinician)							during active treatment	during early follow-up (&lt;2 years after treatment)									all ambulatory patients							Nurses	Physicians												Other	Head & Neck
1499	2018	niclas.hubel	3			Feasibility Study (finalized system, still under practical evaluation)		Talya Salz	salzt@mskcc.org		Monitoring Tools (data collection over time with feedback of results to clinician)								during early follow-up (&lt;2 years after treatment)	during long-term follow-up (&gt;= 2 years after treatment)								all ambulatory patients							Nurses													Other	Head & Neck
1501	2016	niclas.hubel	3			Feasibility Study (finalized system, still under practical evaluation)		Liv Marit Valen Schougaard	livschou@rm.dk		Monitoring Tools (data collection over time with feedback of results to clinician)							during active treatment	during early follow-up (&lt;2 years after treatment)									all ambulatory patients												Not reported	Not defined
1502	2019	niclas.hubel	3			Implementation Study (finalized system, feasibility proven, ready for practical use)		L.S.E. van Egdom	l.vanegdom@erasmusmc.nl		Monitoring Tools (data collection over time with feedback of results to clinician)							during active treatment	during early follow-up (&lt;2 years after treatment)	during long-term follow-up (&gt;= 2 years after treatment)								all ambulatory patients							Nurses	Physicians						Breast
1504	2016	niclas.hubel	3			Feasibility Study (finalized system, still under practical evaluation)		Laurelie R. Wall	l.wall@uq.edu.au		Monitoring Tools (data collection over time with feedback of results to clinician)							during active treatment										all ambulatory patients												Not reported								Other	Head & Neck
1505	2015	niclas.hubel	3			Feasibility Study (finalized system, still under practical evaluation)		L. M. Wintner	lisa.wintner@tirol-kliniken.at		Monitoring Tools (data collection over time with feedback of results to clinician)							during active treatment	during early follow-up (&lt;2 years after treatment)									all ambulatory patients							Nurses						Not defined
1507	2016	niclas.hubel	3			Feasibility Study (finalized system, still under practical evaluation)		Danny A Young-Afat	d.a.youngafat@umcutrecht.nl			Patient-centered care (data collection with feedback of PRO results to patients)						during active treatment	during early follow-up (&lt;2 years after treatment)			other	before treatment					all ambulatory patients							Nurses	Physicians						Breast
1508	2020	niclas.hubel	3			Feasibility Study (finalized system, still under practical evaluation)		Dylan M. Zylla	dylan.zylla@parknicollet.com		Monitoring Tools (data collection over time with feedback of results to clinician)							during active treatment										all ambulatory patients												Not reported	Not defined
1536	2017	niclas.hubel	3	Not oncology		Trial (evaluating ePRO System)		John L. Semple	john.semple@wchospital.ca		Monitoring Tools (data collection over time with feedback of results to clinician)								during early follow-up (&lt;2 years after treatment)									all ambulatory patients								Physicians						Breast
1537	2014	niclas.hubel	3			Trial (evaluating ePRO System)		Donna L. Berry	donna_berry@dfci. harvard.edu		Monitoring Tools (data collection over time with feedback of results to clinician)	Patient-centered care (data collection with feedback of PRO results to patients)						during active treatment	during early follow-up (&lt;2 years after treatment)									all ambulatory patients												Not reported	Not defined
1540	2013	niclas.hubel	3			System Development (incomplete system, still under technical evaluation)		Moon-Fai Chan	nurcmf@nus.edu.sg		Monitoring Tools (data collection over time with feedback of results to clinician)	Patient-centered care (data collection with feedback of PRO results to patients)						during active treatment										all ambulatory patients							Nurses							Breast		Lung		Colorectal
1541	2009	niclas.hubel	3			Feasibility Study (finalized system, still under practical evaluation)		Vincenzo Della Mea	vincenzo.dellamea@dimi.uniud.it							ePRO assessment without feedback		during active treatment																Not reported		Physicians					Not defined
1542	2017	niclas.hubel	3			System Development (incomplete system, still under technical evaluation)		Joseph Andrew Greer	jgreer2@mgh.harvard.edu		Monitoring Tools (data collection over time with feedback of results to clinician)	Patient-centered care (data collection with feedback of PRO results to patients)						during active treatment										all ambulatory patients							Nurses	Physicians					Not defined
1545	2009	niclas.hubel	3	No ePRO system in fulltext
1547	2016	niclas.hubel	3			Feasibility Study (finalized system, still under practical evaluation)		Laura M.J. Hochstenbach	l.hochstenbach@maastrichtuniversity.nl		Monitoring Tools (data collection over time with feedback of results to clinician)	Patient-centered care (data collection with feedback of PRO results to patients)						during active treatment			in palliative care							all ambulatory patients							Nurses						Not defined
1548	2018	niclas.hubel	3			System Development (incomplete system, still under technical evaluation)		Akshat Kapoor	kapoora16@ecu.edu			Patient-centered care (data collection with feedback of PRO results to patients)							during early follow-up (&lt;2 years after treatment)									all ambulatory patients												Not reported		Breast
1549	2016	niclas.hubel	3			System Development (incomplete system, still under technical evaluation)		Jong Won Lee	jongwonlee116@gmail.com							ePRO assessment without feedback								not reported				all ambulatory patients												Not reported		Breast
1551	2012	niclas.hubel	3	No peer reviewed study (e.g. conference abstract)
1553	2008	niclas.hubel	3	Not oncology
1554	2005	niclas.hubel	3			Feasibility Study (finalized system, still under practical evaluation)		Marilyn Rose McGee	mcgeemr@dcs.gla.ac.uk		Monitoring Tools (data collection over time with feedback of results to clinician)	Patient-centered care (data collection with feedback of PRO results to patients)						during active treatment										all ambulatory patients							Nurses									Lung		Colorectal
1556	2016	niclas.hubel	3			Feasibility Study (finalized system, still under practical evaluation)		Erin O’Hea								ePRO assessment without feedback			during early follow-up (&lt;2 years after treatment)									all ambulatory patients							Nurses	Physicians	Psychologists					Breast
1557	2017	niclas.hubel	3			Study Protocol		Daniele Andreis	daniele.andreis@irst.emr.it		Monitoring Tools (data collection over time with feedback of results to clinician)	Patient-centered care (data collection with feedback of PRO results to patients)						during active treatment	during early follow-up (&lt;2 years after treatment)									all ambulatory patients							Nurses	Physicians					Not defined
1559	2016	niclas.hubel	3			Feasibility Study (finalized system, still under practical evaluation)		Marika Rasschaert	marika.rasschaert@uza.be		Monitoring Tools (data collection over time with feedback of results to clinician)							during active treatment										all ambulatory patients							Nurses	Physicians					Not defined
1560	2017	niclas.hubel	3			Feasibility Study (finalized system, still under practical evaluation)		Pamela Rose	pamela.rose@lanarkshire. scot.nhs.uk		Monitoring Tools (data collection over time with feedback of results to clinician)								during early follow-up (&lt;2 years after treatment)									all ambulatory patients							Nurses									Lung
1561	2018	niclas.hubel	3			Feasibility Study (finalized system, still under practical evaluation)		C.J. Semple	cherith.semple@setrust.hscni.net		Monitoring Tools (data collection over time with feedback of results to clinician)								during early follow-up (&lt;2 years after treatment)									all ambulatory patients							Nurses	Physicians												Other	Head & Neck
1564	2017	niclas.hubel	3			Feasibility Study (finalized system, still under practical evaluation)		Kay Sundberg	kay.sundberg@ki.se		Monitoring Tools (data collection over time with feedback of results to clinician)	Patient-centered care (data collection with feedback of PRO results to patients)						during active treatment	during early follow-up (&lt;2 years after treatment)									all ambulatory patients							Nurses								Prostate
1568	2016	niclas.hubel	3	Not oncology		Feasibility Study (finalized system, still under practical evaluation)		Jennifer J. Tieman	jennifer.tieman@flinders.edu.au		Monitoring Tools (data collection over time with feedback of results to clinician)										in palliative care							all ambulatory patients							Nurses						Not defined
1570	2007	niclas.hubel	3			Trial (evaluating ePRO System)		Peter Moorman	p.moorman@erasmusmc.nl		Monitoring Tools (data collection over time with feedback of results to clinician)								during early follow-up (&lt;2 years after treatment)									all ambulatory patients								Physicians												Other	Head & Neck
1571	2005	niclas.hubel	3			Feasibility Study (finalized system, still under practical evaluation)		Jaap L. van den Brink	j.vandenbrink@erasmusmc.nl		Monitoring Tools (data collection over time with feedback of results to clinician)								during early follow-up (&lt;2 years after treatment)									all ambulatory patients							Nurses	Physicians												Other	Head & Neck
1572	2003	niclas.hubel	3			System Development (incomplete system, still under technical evaluation)		J. L. van den Brink	j.vandenbrink@erasmusmc.nl		Monitoring Tools (data collection over time with feedback of results to clinician)								during early follow-up (&lt;2 years after treatment)									all ambulatory patients							Nurses													Other	Head & Neck
1574	2018	niclas.hubel	3			System Development (incomplete system, still under technical evaluation)		Doris Howell	Doris.Howell@uhn.ca		Monitoring Tools (data collection over time with feedback of results to clinician)	Patient-centered care (data collection with feedback of PRO results to patients)						during active treatment										all ambulatory patients							Nurses											Colorectal	Hematology
1601	2023	niclas.hubel	3			System Development (incomplete system, still under technical evaluation)		Joachim Weis	joachim.weis@uniklinik-freiburg.de							ePRO assessment without feedback		during active treatment	during early follow-up (&lt;2 years after treatment)									all ambulatory patients		inpatient acute care patients										Not reported	Not defined
1639	2022	niclas.hubel	3			Feasibility Study (finalized system, still under practical evaluation)		Veronica Nanton	v.nanton@warwick.ac.uk		Monitoring Tools (data collection over time with feedback of results to clinician)	Patient-centered care (data collection with feedback of PRO results to patients)						during active treatment	during early follow-up (&lt;2 years after treatment)	during long-term follow-up (&gt;= 2 years after treatment)								all ambulatory patients							Nurses								Prostate
1646	2022	niclas.hubel	3			Implementation Study (finalized system, feasibility proven, ready for practical use)		Thomas Nordhausen	thomas.nordhausen@uk-halle.de		Monitoring Tools (data collection over time with feedback of results to clinician)							during active treatment												inpatient acute care patients					Nurses	Physicians	Psychologists				Not defined
1647	2023	niclas.hubel	3	No ePRO system in fulltext		Trial (evaluating ePRO System)
1648	2022	niclas.hubel	3			Implementation Study (finalized system, feasibility proven, ready for practical use)		Afaf Girgis	afaf.girgis@unsw.edu.au		Monitoring Tools (data collection over time with feedback of results to clinician)	Patient-centered care (data collection with feedback of PRO results to patients)						during active treatment										all ambulatory patients							Nurses	Physicians								Lung
1650	2023	niclas.hubel	3			Feasibility Study (finalized system, still under practical evaluation)		Anne Maas	a.maas-9@prinsesmaximacentrum.nl		Monitoring Tools (data collection over time with feedback of results to clinician)									during long-term follow-up (&gt;= 2 years after treatment)								all ambulatory patients							Nurses	Physicians					Not defined
1654	2023	niclas.hubel	3			Feasibility Study (finalized system, still under practical evaluation)		Ingrid Oakley-Girvan	ingrid@medable.com							ePRO assessment without feedback		during active treatment										all ambulatory patients												Not reported	Not defined
1656	2023	niclas.hubel	3			Trial (evaluating ePRO System)		Jussi P. Koivunen	jussi.koivunen@ppshp.fi		Monitoring Tools (data collection over time with feedback of results to clinician)	Patient-centered care (data collection with feedback of PRO results to patients)						during active treatment										all ambulatory patients								Physicians										Colorectal
1659	2023	niclas.hubel	3			Feasibility Study (finalized system, still under practical evaluation)		Heather L. Huelster	heather.huelster@moffitt.org)							ePRO assessment without feedback			during early follow-up (&lt;2 years after treatment)									all ambulatory patients												Not reported								Other	Bladder
1660	2023	niclas.hubel	3			Study Protocol		Joaquim Reis	jdcreis@fc.ul.pt		Monitoring Tools (data collection over time with feedback of results to clinician)	Patient-centered care (data collection with feedback of PRO results to patients)						during active treatment										all ambulatory patients								Physicians										Colorectal	Hematology
1663	2022	niclas.hubel	3			System Development (incomplete system, still under technical evaluation)		Farkhondeh Asadi	asadifar@sbmu.ac.ir		Monitoring Tools (data collection over time with feedback of results to clinician)	Patient-centered care (data collection with feedback of PRO results to patients)						during active treatment									patients requiring assistance (e.g., young children, mentally or cognitively limited, etc.)									Physicians											Hematology
1665	2022	niclas.hubel	3			Feasibility Study (finalized system, still under practical evaluation)		Jody Underwood	junderwood@i-a-i.com							ePRO assessment without feedback		during active treatment										all ambulatory patients												Not reported	Not defined
1667	2023	niclas.hubel	3			System Development (incomplete system, still under technical evaluation)		Haleh Ayatollahi	ayatollahi.h@iums.ac.ir		Monitoring Tools (data collection over time with feedback of results to clinician)	Patient-centered care (data collection with feedback of PRO results to patients)						during active treatment										all ambulatory patients								Physicians							Prostate
1669	2023	niclas.hubel	3	Trial Setting (Setting to evaluate the effects of experimental medical treatments)
1672	2023	niclas.hubel	3			Feasibility Study (finalized system, still under practical evaluation)		Manuela Eicher	manuela.eicher@unil.ch		Monitoring Tools (data collection over time with feedback of results to clinician)	Patient-centered care (data collection with feedback of PRO results to patients)						during active treatment										all ambulatory patients							Nurses	Physicians					Not defined
1678	2022	niclas.hubel	3			Trial (evaluating ePRO System)		Naiyarat Prasongsook	naiyarat_p@yahoo.co.th		Monitoring Tools (data collection over time with feedback of results to clinician)							during active treatment				other	before treatment					all ambulatory patients												Not reported				Lung
1682	2022	niclas.hubel	3			Trial (evaluating ePRO System)		Juan J. Dapueto	jdapueto@hc.edu.uy; jdapueto@gmail.com							ePRO assessment without feedback		during active treatment										all ambulatory patients								Physicians					Not defined
1684	2023	niclas.hubel	3	No ePRO system in fulltext
1685	2023	niclas.hubel	3	No ePRO system in fulltext
1686	2023	niclas.hubel	3			Other	Practice	Shanda H. Blackmon	Blackmon.Shanda@mayo.edu		Monitoring Tools (data collection over time with feedback of results to clinician)	Patient-centered care (data collection with feedback of PRO results to patients)							during early follow-up (&lt;2 years after treatment)	during long-term follow-up (&gt;= 2 years after treatment)								all ambulatory patients												Not reported								Other	Esophageal
1687	2023	niclas.hubel	3			Other	Practice	C. Helissey	carole.helissey@intradef.gouv.fr			Patient-centered care (data collection with feedback of PRO results to patients)						during active treatment										all ambulatory patients												Not reported			Prostate
1697	2022	niclas.hubel	3			Trial (evaluating ePRO System)		Veronica Dussel	veronica_dussel@dfci.harvard.edu		Monitoring Tools (data collection over time with feedback of results to clinician)	Patient-centered care (data collection with feedback of PRO results to patients)						during active treatment			in palliative care						patients requiring assistance (e.g., young children, mentally or cognitively limited, etc.)	all ambulatory patients							Nurses	Physicians		Other group	psychosocial clinician		Not defined
1702	2023	niclas.hubel	3			Feasibility Study (finalized system, still under practical evaluation)		Linda Lombi	linda.lombi@unicatt.it							ePRO assessment without feedback		during active treatment										all ambulatory patients		inpatient acute care patients										Not reported	Not defined
1709	2023	niclas.hubel	3	Not oncology
1714	2022	niclas.hubel	3	other	Duplicate from data extraction practice
1715	2023	niclas.hubel	3	other	cross-sectional study	Feasibility Study (finalized system, still under practical evaluation)		Nuria Argudo	nargudo@psmar.cat							ePRO assessment without feedback						other	before treatment					all ambulatory patients												Not reported		Breast
1717	2023	niclas.hubel	3	other	Duplicate from data extraction practice
1719	2023	niclas.hubel	3			Trial (evaluating ePRO System)		Lynn Verweij	lynn.verweij@radboudumc.nl			Patient-centered care (data collection with feedback of PRO results to patients)						during active treatment										all ambulatory patients												Not reported							Hematology
1720	2023	niclas.hubel	3			Implementation Study (finalized system, feasibility proven, ready for practical use)		Stephanie J Sohl	ssohl@wakehealth.edu				Decision aids (Decision aid that presents PRO information to patients. Decision aids which include PRO data require information about treatment options, their impact on PROs, and the probability of various PRO outcomes.)						during early follow-up (&lt;2 years after treatment)									all ambulatory patients												Not reported						Colorectal
1722	2023	niclas.hubel	3	Trial Setting (Setting to evaluate the effects of experimental medical treatments)
1726	2023	niclas.hubel	3			Feasibility Study (finalized system, still under practical evaluation)		Steven J. Isakoff	sisakoff@mgh.harvard.edu							ePRO assessment without feedback		during active treatment										all ambulatory patients												Not reported		Breast
1727	2023	niclas.hubel	3	other	cross sectional assessment only
1732	2022	niclas.hubel	3	other	Duplicate from data extraction practice
1737	2023	niclas.hubel	3			Feasibility Study (finalized system, still under practical evaluation)		Kea Turner	kea.turner@moffitt.org	Screening Tools (One-time PRO assessment with feedback to clinician)								during active treatment												inpatient acute care patients								Other group	Social workers									Other	Head and Neck
1739	2023	niclas.hubel	3	other	Duplicate from data extraction practice
1744	2022	niclas.hubel	3	No ePRO system in fulltext
1748	2022	niclas.hubel	3	Trial Setting (Setting to evaluate the effects of experimental medical treatments)
1752	2023	niclas.hubel	3			Study Protocol		Silvia Francesca Maria Pizzoli	silvia.pizzoli@unimi.it		Monitoring Tools (data collection over time with feedback of results to clinician)	Patient-centered care (data collection with feedback of PRO results to patients)	Decision aids (Decision aid that presents PRO information to patients. Decision aids which include PRO data require information about treatment options, their impact on PROs, and the probability of various PRO outcomes.)						during early follow-up (&lt;2 years after treatment)									all ambulatory patients							Nurses	Physicians	Psychologists					Breast
1757	2023	niclas.hubel	3			System Development (incomplete system, still under technical evaluation)		Hamed Mehdizadeh	hamed13sep@gmail.com		Monitoring Tools (data collection over time with feedback of results to clinician)	Patient-centered care (data collection with feedback of PRO results to patients)						during active treatment									patients requiring assistance (e.g., young children, mentally or cognitively limited, etc.)	all ambulatory patients								Physicians											Hematology
1758	2023	niclas.hubel	3	Trial Setting (Setting to evaluate the effects of experimental medical treatments)
1765	2022	niclas.hubel	3	other	cross section one time assessment
1775	2023	niclas.hubel	3	No ePRO system in fulltext
1781	2022	niclas.hubel	3	other	technical objective
1792	2023	niclas.hubel	3	other	Duplicate from data extraction practice
1793	2023	niclas.hubel	3	other	Duplicate from data extraction practice
1802	2023	niclas.hubel	3	No ePRO system in fulltext
1805	2023	niclas.hubel	3	Not oncology		Feasibility Study (finalized system, still under practical evaluation)		Àngels Salvador Vergès	angels.salvador@innohealth.academy		Monitoring Tools (data collection over time with feedback of results to clinician)										in palliative care
1840	2023	niclas.hubel	3			Study Protocol		Johannes Ammann	johannes.ammann@roche.com		Monitoring Tools (data collection over time with feedback of results to clinician)	Patient-centered care (data collection with feedback of PRO results to patients)						during active treatment										all ambulatory patients												Not reported				Lung				Other	Liver
1885	2022	niclas.hubel	3			Other	Routine	Afaf Girgis	afaf.girgis@unsw.edu.au		Monitoring Tools (data collection over time with feedback of results to clinician)	Patient-centered care (data collection with feedback of PRO results to patients)						during active treatment	during early follow-up (&lt;2 years after treatment)									all ambulatory patients												Not reported	Not defined
1889	2014	niclas.hubel	3			Study Protocol		Stephen Agboola	sagboola@partners.org		Monitoring Tools (data collection over time with feedback of results to clinician)	Patient-centered care (data collection with feedback of PRO results to patients)						during active treatment										all ambulatory patients												Not reported			Prostate					Other	Renal
1892	2020	niclas.hubel	3			Study Protocol		Vincent Israel Opoku Agyapong	agyapong@ualberta.ca			Patient-centered care (data collection with feedback of PRO results to patients)					At first diagnosis	during active treatment	during early follow-up (&lt;2 years after treatment)	during long-term follow-up (&gt;= 2 years after treatment)								all ambulatory patients												Not reported	Not defined
1898	2019	niclas.hubel	3			Feasibility Study (finalized system, still under practical evaluation)		Geoffrey Liu	geoffrey.liu@uhn.ca							ePRO assessment without feedback	At first diagnosis	during active treatment	during early follow-up (&lt;2 years after treatment)	during long-term follow-up (&gt;= 2 years after treatment)	in palliative care							all ambulatory patients												Not reported	Not defined
1921	2023	niclas.hubel	3			Feasibility Study (finalized system, still under practical evaluation)		Johannes Ammann	johannes.ammann@roche.com		Monitoring Tools (data collection over time with feedback of results to clinician)	Patient-centered care (data collection with feedback of PRO results to patients)						during active treatment										all ambulatory patients							Nurses							Breast		Lung
1926	2022	niclas.hubel	3	No ePRO system in fulltext		System Development (incomplete system, still under technical evaluation)		Sharareh R Niakan Kalhori	sharareh.niakankalhori@plri.de																																					Colorectal
1944	2020	niclas.hubel	3			Trial (evaluating ePRO System)		Ethan Basch	ebasch@med.unc.edu		Monitoring Tools (data collection over time with feedback of results to clinician)	Patient-centered care (data collection with feedback of PRO results to patients)						during active treatment			in palliative care							all ambulatory patients							Nurses	Physicians					Not defined
1945	2017	niclas.hubel	3			System Development (incomplete system, still under technical evaluation)		Janet Baseman	jbaseman@uw.edu			Patient-centered care (data collection with feedback of PRO results to patients)							during early follow-up (&lt;2 years after treatment)	during long-term follow-up (&gt;= 2 years after treatment)								all ambulatory patients												Not reported	Not defined
1949	2019	niclas.hubel	3			Feasibility Study (finalized system, still under practical evaluation)		Jim C. Hu	jch9011@med.cornell.edu							ePRO assessment without feedback			during early follow-up (&lt;2 years after treatment)									all ambulatory patients												Not reported			Prostate
1951	2021 Dec	niclas.hubel	3			Trial (evaluating ePRO System)		Michael I Bennett	m.i.bennett@leeds.ac.uk		Monitoring Tools (data collection over time with feedback of results to clinician)	Patient-centered care (data collection with feedback of PRO results to patients)						during active treatment			in palliative care							all ambulatory patients												Not reported	Not defined
1957	2013	niclas.hubel	3	No peer reviewed study (e.g. conference abstract)
1963	2004	niclas.hubel	3			System Development (incomplete system, still under technical evaluation)		Emilia Bielli	e.bielli@reply.it		Monitoring Tools (data collection over time with feedback of results to clinician)													not reported						inpatient acute care patients						Physicians					Not defined
1972	2012	niclas.hubel	3			Study Protocol		Florian Strasser	florian.strasser@kssg.ch		Monitoring Tools (data collection over time with feedback of results to clinician)										in palliative care							all ambulatory patients							Nurses	Physicians					Not defined
2024	2023	niclas.hubel	3			Study Protocol		Stefano Cavalieri	Stefano.Cavalieri@istitutotumori.mi.it		Monitoring Tools (data collection over time with feedback of results to clinician)	Patient-centered care (data collection with feedback of PRO results to patients)							during early follow-up (&lt;2 years after treatment)	during long-term follow-up (&gt;= 2 years after treatment)								all ambulatory patients							Nurses	Physicians												Other	Head & Neck
2040	2020	niclas.hubel	3			Study Protocol		Andy S K Cheng	andy.cheng@polyu.edu.hk			Patient-centered care (data collection with feedback of PRO results to patients)							during early follow-up (&lt;2 years after treatment)	during long-term follow-up (&gt;= 2 years after treatment)								all ambulatory patients												Not reported		Breast
2045	2020	niclas.hubel	3	No ePRO system in fulltext
2052	2012	niclas.hubel	3			Feasibility Study (finalized system, still under practical evaluation)		Irma M. Verdonck-de Leeuw	IM.Verdonck@vumc.nl							ePRO assessment without feedback	At first diagnosis		during early follow-up (&lt;2 years after treatment)									all ambulatory patients												Not reported								Other	Head & Neck
2058	2022	niclas.hubel	3	No ePRO system in fulltext
2064	2020	niclas.hubel	3			Trial (evaluating ePRO System)		Lillian Sung	lillian.sung@sickkids.ca		Monitoring Tools (data collection over time with feedback of results to clinician)	Patient-centered care (data collection with feedback of PRO results to patients)						during active treatment	during early follow-up (&lt;2 years after treatment)								patients requiring assistance (e.g., young children, mentally or cognitively limited, etc.)	all ambulatory patients		inpatient acute care patients						Physicians					Not defined
2065	2019	niclas.hubel	3			System Development (incomplete system, still under technical evaluation)		Lillian Sung	lillian.sung@sickkids.ca		Monitoring Tools (data collection over time with feedback of results to clinician)	Patient-centered care (data collection with feedback of PRO results to patients)						during active treatment									patients requiring assistance (e.g., young children, mentally or cognitively limited, etc.)	all ambulatory patients		inpatient acute care patients										Not reported	Not defined
2066	2015	niclas.hubel	3			Feasibility Study (finalized system, still under practical evaluation)		Mary E. Cooley	mary_cooley@dfci.harvard.edu		Monitoring Tools (data collection over time with feedback of results to clinician)							during active treatment										all ambulatory patients							Nurses	Physicians								Lung
2080	2015	niclas.hubel	3	No ePRO system in fulltext
2086	2023	niclas.hubel	3			Study Protocol		Manuela Eicher	manuela.eicher@chuv.ch		Monitoring Tools (data collection over time with feedback of results to clinician)							during active treatment			in palliative care							all ambulatory patients							Nurses						Not defined
2105	2023	niclas.hubel	3	Trial Setting (Setting to evaluate the effects of experimental medical treatments)
2106	1998	niclas.hubel	3	No ePRO system in fulltext
2107	2002	niclas.hubel	3	No ePRO system in fulltext
2135	2023	niclas.hubel	3			System Development (incomplete system, still under technical evaluation)		Emma Dunlop	emma.dunlop@strath.ac.uk							ePRO assessment without feedback								not reported										Not reported	Nurses	Physicians		Other group	Pharmacist		Not defined
2140	2022	niclas.hubel	3			Other	Practice	Fabio Efficace	f.efficace@gimema.it		Monitoring Tools (data collection over time with feedback of results to clinician)	Patient-centered care (data collection with feedback of PRO results to patients)												not reported				all ambulatory patients								Physicians											Hematology
2142	2019	niclas.hubel	3			Trial (evaluating ePRO System)		Peter Chang	chang@caregroup.harvard.edu; pchang@bidmc.harvard.edu							ePRO assessment without feedback		during active treatment	during early follow-up (&lt;2 years after treatment)	during long-term follow-up (&gt;= 2 years after treatment)								all ambulatory patients												Not reported			Prostate
2143	2019	niclas.hubel	3	Trial Setting (Setting to evaluate the effects of experimental medical treatments)				Mirjam Ekstedt	mirjam.ekstedt@lnu.se
2144	2018	niclas.hubel	3			Study Protocol		Nils H Nicolay	n.nicolay@dkfz.de		Monitoring Tools (data collection over time with feedback of results to clinician)							during active treatment										all ambulatory patients								Physicians		Other group	medical-technical assistant		Not defined
2151	2018	niclas.hubel	3			System Development (incomplete system, still under technical evaluation)		Helle Pappot	helle.pappot@regionh.dk			Patient-centered care (data collection with feedback of PRO results to patients)						during active treatment	during early follow-up (&lt;2 years after treatment)	during long-term follow-up (&gt;= 2 years after treatment)								all ambulatory patients												Not reported	Not defined
2156	2010	niclas.hubel	3			Implementation Study (finalized system, feasibility proven, ready for practical use)		Bernhard Holzner	bernhard.holzner@uki.at		Monitoring Tools (data collection over time with feedback of results to clinician)							during active treatment	during early follow-up (&lt;2 years after treatment)	during long-term follow-up (&gt;= 2 years after treatment)								all ambulatory patients							Nurses	Physicians												Other	Brain
2159	2019	niclas.hubel	3	Trial Setting (Setting to evaluate the effects of experimental medical treatments)
2185	2021	niclas.hubel	3			Study Protocol		Francesca Ferrè	francesca.ferre@santannapisa.it				Decision aids (Decision aid that presents PRO information to patients. Decision aids which include PRO data require information about treatment options, their impact on PROs, and the probability of various PRO outcomes.)		Evaluating quality of care (Pooled data from patients from within the practice, preferably with normative data for comparison.)				during early follow-up (&lt;2 years after treatment)			other	pre treatment					all ambulatory patients								Physicians				Not reported		Breast
2202	2023	niclas.hubel	3			Feasibility Study (finalized system, still under practical evaluation)		Nanna Fridriksdottir	nannafri@landspitali.is		Monitoring Tools (data collection over time with feedback of results to clinician)	Patient-centered care (data collection with feedback of PRO results to patients)						during active treatment										all ambulatory patients							Nurses						Not defined
2204	2019	niclas.hubel	3			Implementation Study (finalized system, feasibility proven, ready for practical use)		Eileen Furlong	eileen.furlong@ucd.ie		Monitoring Tools (data collection over time with feedback of results to clinician)	Patient-centered care (data collection with feedback of PRO results to patients)						during active treatment										all ambulatory patients								Physicians						Breast				Colorectal	Hematology
2221	2023	niclas.hubel	3	other	multiple different ePRO systems			Kai-Uwe Schmitt	kai-uwe.schmitt@bfh.ch							ePRO assessment without feedback			during early follow-up (&lt;2 years after treatment)			other	pre treatment					all ambulatory patients							Nurses													Other	Sarcoma
2225	2021	niclas.hubel	3			Trial (evaluating ePRO System)		Mohana Roy	mohanar@stanford.edu		Monitoring Tools (data collection over time with feedback of results to clinician)							during active treatment										all ambulatory patients								Physicians					Not defined
2232	2020	niclas.hubel	3	No ePRO system in fulltext
2234	2005	niclas.hubel	3	No ePRO system in fulltext		Trial (evaluating ePRO System)		R. Brian Giesler	giesler@iupui.edu		Monitoring Tools (data collection over time with feedback of results to clinician)								during early follow-up (&lt;2 years after treatment)									all ambulatory patients							Nurses								Prostate
2235	2012	niclas.hubel	3			Implementation Study (finalized system, feasibility proven, ready for practical use)		Julie Gilbert	julie.gilbert@cancercare.on.ca		Monitoring Tools (data collection over time with feedback of results to clinician)		Decision aids (Decision aid that presents PRO information to patients. Decision aids which include PRO data require information about treatment options, their impact on PROs, and the probability of various PRO outcomes.)								in palliative care							all ambulatory patients							Nurses	Physicians	Psychologists	Other group	Dieticians		Not defined
2237	2020	niclas.hubel	3			Feasibility Study (finalized system, still under practical evaluation)		Britt-Mari Gilljam	Britt-mari.gilljam@hh.se		Monitoring Tools (data collection over time with feedback of results to clinician)	Patient-centered care (data collection with feedback of PRO results to patients)						during active treatment									patients requiring assistance (e.g., young children, mentally or cognitively limited, etc.)	all ambulatory patients								Physicians					Not defined
2240	2015	niclas.hubel	3	No peer reviewed study (e.g. conference abstract)
2241	2016	niclas.hubel	3			Study Protocol		Afaf Girgis	afaf.girgis@unsw.edu.au		Monitoring Tools (data collection over time with feedback of results to clinician)	Patient-centered care (data collection with feedback of PRO results to patients)						during active treatment	during early follow-up (&lt;2 years after treatment)	during long-term follow-up (&gt;= 2 years after treatment)		other	pre treatment					all ambulatory patients							Nurses	Physicians					Not defined
2242	2018	niclas.hubel	3			Study Protocol		Afaf Girgis	afaf.girgis@unsw.edu.au		Monitoring Tools (data collection over time with feedback of results to clinician)	Patient-centered care (data collection with feedback of PRO results to patients)		Facilitating multidisciplinary team communications (Method for multidisciplinary teams to share patient PRO data.)				during active treatment	during early follow-up (&lt;2 years after treatment)	during long-term follow-up (&gt;= 2 years after treatment)		other	pre treatment					all ambulatory patients							Nurses	Physicians		Other group	General practitioners		Not defined
2246	2023	niclas.hubel	3			Feasibility Study (finalized system, still under practical evaluation)		Kuang-Yi Wen	kuang-yi.wen@jefferson.edu			Patient-centered care (data collection with feedback of PRO results to patients)						during active treatment										all ambulatory patients												Not reported								Other	Gastrointestinal
2277	2019	niclas.hubel	3			Feasibility Study (finalized system, still under practical evaluation)		Tina Gustavell	tina.gustavell@ki.se		Monitoring Tools (data collection over time with feedback of results to clinician)	Patient-centered care (data collection with feedback of PRO results to patients)							during early follow-up (&lt;2 years after treatment)									all ambulatory patients							Nurses													Other	Pancreatic
2281	2003	junior.reviewer	3	other	not clear if used in clinical practice	System Development (incomplete system, still under technical evaluation)		Elizabeth A. Hahn	e-hahn@northwestern.edu							ePRO assessment without feedback								not reported										Not reported						Not reported								Other	not reported
2288	2019	niclas.hubel	3	No ePRO system in fulltext
2297	2022	niclas.hubel	3			Implementation Study (finalized system, feasibility proven, ready for practical use)		Alexander T. Hawkins	alex.hawkins@vumc.org		Monitoring Tools (data collection over time with feedback of results to clinician)								during early follow-up (&lt;2 years after treatment)									all ambulatory patients								Physicians										Colorectal
2299	2022	niclas.hubel	3			System Development (incomplete system, still under technical evaluation)		Michael J. Hassett	michael_hassett@dfci.harvard.edu		Monitoring Tools (data collection over time with feedback of results to clinician)	Patient-centered care (data collection with feedback of PRO results to patients)			Evaluating quality of care (Pooled data from patients from within the practice, preferably with normative data for comparison.)			during active treatment	during early follow-up (&lt;2 years after treatment)									all ambulatory patients							Nurses	Physicians					Not defined
2325	2023	niclas.hubel	3	Trial Setting (Setting to evaluate the effects of experimental medical treatments)		Trial (evaluating ePRO System)		Silvia Hofer	silvia.hofer@usz.ch									during active treatment			in palliative care																											Other	Sarcoma
2328	2017	niclas.hubel	3			System Development (incomplete system, still under technical evaluation)		Patricia Holch	t.holch@leedsbeckett.ac.uk		Monitoring Tools (data collection over time with feedback of results to clinician)	Patient-centered care (data collection with feedback of PRO results to patients)						during active treatment										all ambulatory patients							Nurses	Physicians					Not defined
2329	2018	niclas.hubel	3			Study Protocol		Patricia Holch	t.holch@leedsbeckett.ac.uk		Monitoring Tools (data collection over time with feedback of results to clinician)	Patient-centered care (data collection with feedback of PRO results to patients)						during active treatment	during early follow-up (&lt;2 years after treatment)									all ambulatory patients								Physicians							Prostate		Gyn	Colorectal
2336	2020	niclas.hubel	3			Implementation Study (finalized system, feasibility proven, ready for practical use)		Doris Howell	Doris.howell@uhn.ca		Monitoring Tools (data collection over time with feedback of results to clinician)	Patient-centered care (data collection with feedback of PRO results to patients)												not reported				all ambulatory patients							Nurses	Physicians					Not defined
2355	2018	niclas.hubel	3	No ePRO system in fulltext		Feasibility Study (finalized system, still under practical evaluation)		Marc Jacobs	m.jacobs@amc.uva.nl		Monitoring Tools (data collection over time with feedback of results to clinician)								during early follow-up (&lt;2 years after treatment)									all ambulatory patients								Physicians												Other	oesophageal
2378	2017	niclas.hubel	3	No ePRO system in fulltext
2379	2020	niclas.hubel	3			Feasibility Study (finalized system, still under practical evaluation)		Christian Subbe	csubbe@hotmail.com		Monitoring Tools (data collection over time with feedback of results to clinician)	Patient-centered care (data collection with feedback of PRO results to patients)						during active treatment										all ambulatory patients							Nurses	Physicians					Not defined
2399	2006	niclas.hubel	3			System Development (incomplete system, still under technical evaluation)		Bryant Karras	bkarras@u.washington.edu		Monitoring Tools (data collection over time with feedback of results to clinician)													not reported				all ambulatory patients												Not reported	Not defined
2400	2021	niclas.hubel	3			Study Protocol		Maria Margarete Karsten	maria-margarete.karsten@charite.de		Monitoring Tools (data collection over time with feedback of results to clinician)				Evaluating quality of care (Pooled data from patients from within the practice, preferably with normative data for comparison.)			during active treatment										all ambulatory patients							Nurses	Physicians						Breast
2406	2023	niclas.hubel	3			Feasibility Study (finalized system, still under practical evaluation)		Jed A Katzel	jed.a.katzel@kp.org		Monitoring Tools (data collection over time with feedback of results to clinician)							during active treatment										all ambulatory patients							Nurses													Other	Head & Neck
2418	2018	niclas.hubel	3	Trial Setting (Setting to evaluate the effects of experimental medical treatments)
2430	2017	niclas.hubel	3			Feasibility Study (finalized system, still under practical evaluation)		Robert Knoerl	rjknoerl@umich.edu		Monitoring Tools (data collection over time with feedback of results to clinician)							during active treatment										all ambulatory patients							Nurses	Physicians						Breast
2431	2017	niclas.hubel	3			Trial (evaluating ePRO System)		Robert Knoerl	rjknoerl@umich.edu							ePRO assessment without feedback		during active treatment										all ambulatory patients												Not reported		Breast
2442	2017	niclas.hubel	3			System Development (incomplete system, still under technical evaluation)		Hilde Krogstad	hilde.krogstad@ntnu.no		Monitoring Tools (data collection over time with feedback of results to clinician)													not reported				all ambulatory patients								Physicians					Not defined
2443	2019	niclas.hubel	3			System Development (incomplete system, still under technical evaluation)		Hilde Krogstad	hilde.krogstad@ntnu.no		Monitoring Tools (data collection over time with feedback of results to clinician)							during active treatment			in palliative care							all ambulatory patients								Physicians					Not defined
2446	2020	niclas.hubel	3			Trial (evaluating ePRO System)		Natasha Leighl	Natasha.leighl@uhn.ca		Monitoring Tools (data collection over time with feedback of results to clinician)							during active treatment	during early follow-up (&lt;2 years after treatment)	during long-term follow-up (&gt;= 2 years after treatment)								all ambulatory patients							Nurses	Physicians								Lung
2453	2024	niclas.hubel	3	No ePRO system in fulltext		Implementation Study (finalized system, feasibility proven, ready for practical use)
2456	2017	niclas.hubel	3			Feasibility Study (finalized system, still under practical evaluation)		Ann Langius-Eklöf	ann.langius-eklof@ki.se		Monitoring Tools (data collection over time with feedback of results to clinician)	Patient-centered care (data collection with feedback of PRO results to patients)						during active treatment	during early follow-up (&lt;2 years after treatment)									all ambulatory patients							Nurses								Prostate
2466	2019	junior.reviewer	3	other	Dyads - no patients	Study Protocol		Virginia LeBaron	vtl6k@virginia.edu		Monitoring Tools (data collection over time with feedback of results to clinician)	Patient-centered care (data collection with feedback of PRO results to patients)						during active treatment			in palliative care							all ambulatory patients												Not reported	Not defined
2469	2023	junior.reviewer	3			Trial (evaluating ePRO System)		Juhee Cho	jcho@skku.edu		Monitoring Tools (data collection over time with feedback of results to clinician)							during active treatment			in palliative care							all ambulatory patients								Physicians						Breast		Lung	Gyn			Other	head and neck, esophageal
2512	2018	junior.reviewer	3	No ePRO system in fulltext		Feasibility Study (finalized system, still under practical evaluation)										ePRO assessment without feedback		during active treatment										all ambulatory patients												Not reported	Not defined
2536	2017	niclas.hubel	3			Study Protocol		Roma Maguire	r.maguire@surrey.ac.uk		Monitoring Tools (data collection over time with feedback of results to clinician)							during active treatment										all ambulatory patients		inpatient acute care patients						Physicians				Not reported		Breast				Colorectal	Hematology
2539	2023	niclas.hubel	3			Feasibility Study (finalized system, still under practical evaluation)		Jennifer R. Majumdar	jennifer.majumdar@hunter.cuny.edu							ePRO assessment without feedback			during early follow-up (&lt;2 years after treatment)			other	pre treatment					all ambulatory patients							Nurses							Breast
2542	2020	niclas.hubel	3			Study Protocol		Tienhan Sandrine Dabakuyo-Yonli1	sdabakuyo@cgfl.fr		Monitoring Tools (data collection over time with feedback of results to clinician)	Patient-centered care (data collection with feedback of PRO results to patients)						during active treatment	during early follow-up (&lt;2 years after treatment)	during long-term follow-up (&gt;= 2 years after treatment)								all ambulatory patients								Physicians						Breast
2555	2023	niclas.hubel	3	No ePRO system in fulltext
2559	2019	niclas.hubel	3			Implementation Study (finalized system, feasibility proven, ready for practical use)		Irma M. Verdonck-de Leeuw	im.verdonck@vumc.nl			Patient-centered care (data collection with feedback of PRO results to patients)						during active treatment	during early follow-up (&lt;2 years after treatment)			other	pre treatment					all ambulatory patients												Not reported	Not defined
2569	2017	niclas.hubel	3			Feasibility Study (finalized system, still under practical evaluation)		a.moll@vumc.nl	Annette C. Moll		Monitoring Tools (data collection over time with feedback of results to clinician)								during early follow-up (&lt;2 years after treatment)	during long-term follow-up (&gt;= 2 years after treatment)							patients requiring assistance (e.g., young children, mentally or cognitively limited, etc.)	all ambulatory patients								Physicians												Other	Retinoblastoma
2571	2022	niclas.hubel	3			Feasibility Study (finalized system, still under practical evaluation)		Christian Ochoa-Arnedo	cochoa@iconcologia.net		Monitoring Tools (data collection over time with feedback of results to clinician)	Patient-centered care (data collection with feedback of PRO results to patients)						during active treatment										all ambulatory patients							Nurses							Breast
2582	2004	junior.reviewer	3			System Development (incomplete system, still under technical evaluation)		M. Middeke	Middeke@med.uni-marburg.de		Monitoring Tools (data collection over time with feedback of results to clinician)													not reported										Not reported		Physicians					Not defined
2586	2022	junior.reviewer	3			Implementation Study (finalized system, feasibility proven, ready for practical use)		Sarah Misplon	sarah.misplon@uhasselt.be		Monitoring Tools (data collection over time with feedback of results to clinician)							during active treatment										all ambulatory patients							Nurses	Physicians								Lung
2599	2021	niclas.hubel	3	No ePRO system in fulltext
2602	2019	junior.reviewer	3			Feasibility Study (finalized system, still under practical evaluation)		Guillaume Mouillet	gmouillet@chu-besancon.fr		Monitoring Tools (data collection over time with feedback of results to clinician)							during active treatment				other	before the start of their systemic therapy					all ambulatory patients								Physicians						Breast		Lung		Colorectal
2614	2021	niclas.hubel	3			Implementation Study (finalized system, feasibility proven, ready for practical use)		Mei R. Fu	mei.r.fu@bc.edu		Monitoring Tools (data collection over time with feedback of results to clinician)								during early follow-up (&lt;2 years after treatment)									all ambulatory patients								Physicians						Breast
2624	2018	junior.reviewer	3	other	more of a risk calculator	Feasibility Study (finalized system, still under practical evaluation)		Marzena Ewa Nieroda	marzena.nieroda@manchester.ac.uk
2644	2018	niclas.hubel	3			Implementation Study (finalized system, feasibility proven, ready for practical use)		Robert A. Olson	rolson2@bccancer.bc.ca		Monitoring Tools (data collection over time with feedback of results to clinician)							during active treatment	during early follow-up (&lt;2 years after treatment)		in palliative care							all ambulatory patients							Nurses						Not defined
2649	2023	niclas.hubel	3			Study Protocol		Nobuo Shinohara	nozomis@mbj.nifty.com			Patient-centered care (data collection with feedback of PRO results to patients)						during active treatment										all ambulatory patients												Not reported								Other	Kidney
2661	2021	junior.reviewer	3			Implementation Study (finalized system, feasibility proven, ready for practical use)		Guadalupe R. Palos	gpalos@mdanderson.org		Monitoring Tools (data collection over time with feedback of results to clinician)													not reported				all ambulatory patients												Not reported								Other	Thyroid, Bone Marrow Transplant, Genitourinary, and Head and Neck
2664	2023	junior.reviewer	3			Trial (evaluating ePRO System)		Aglaia Schiza	aglaia.schiza@igp.uu.se							ePRO assessment without feedback								not reported				all ambulatory patients												Not reported		Breast
2667	2015	junior.reviewer	3			System Development (incomplete system, still under technical evaluation)		Brent Parker	brent.parker2@interiorhealth.ca							ePRO assessment without feedback				during long-term follow-up (&gt;= 2 years after treatment)								all ambulatory patients												Not reported			Prostate
2681	2021	niclas.hubel	3			Feasibility Study (finalized system, still under practical evaluation)		Maria Kristiina Peltola	maria.k.peltola@hus.fi		Monitoring Tools (data collection over time with feedback of results to clinician)							during active treatment	during early follow-up (&lt;2 years after treatment)									all ambulatory patients							Nurses	Physicians					Not defined
2689	2018	junior.reviewer	3			System Development (incomplete system, still under technical evaluation)		Morten Aa. Petersen	Morten.Aagaard.Petersen@regionh.dk	Screening Tools (One-time PRO assessment with feedback to clinician)	Monitoring Tools (data collection over time with feedback of results to clinician)	Patient-centered care (data collection with feedback of PRO results to patients)		Facilitating multidisciplinary team communications (Method for multidisciplinary teams to share patient PRO data.)		ePRO assessment without feedback								not reported										Not reported						Not reported	Not defined
2696	2020	niclas.hubel	3	No English full text
2709	2020	junior.reviewer	3			Feasibility Study (finalized system, still under practical evaluation)		Cecilia Pompili	c.pompili@leeds.ac.uk		Monitoring Tools (data collection over time with feedback of results to clinician)							during active treatment	during early follow-up (&lt;2 years after treatment)									all ambulatory patients												Not reported				Lung
2715	2024	niclas.hubel	3			Trial (evaluating ePRO System)		Pradeep Dwivedi	dr.prad99@gmail.com							ePRO assessment without feedback		during active treatment										all ambulatory patients												Not reported	Not defined
2737	2021	niclas.hubel	3			Feasibility Study (finalized system, still under practical evaluation)		Marika Rasschaert	marika.rasschaert@uza.be		Monitoring Tools (data collection over time with feedback of results to clinician)	Patient-centered care (data collection with feedback of PRO results to patients)						during active treatment										all ambulatory patients							Nurses						Not defined
2744	2022	junior.reviewer	3			Implementation Study (finalized system, feasibility proven, ready for practical use)		Veronica Dussel	veronica_dussel@dfci.harvard.edu		Monitoring Tools (data collection over time with feedback of results to clinician)	Patient-centered care (data collection with feedback of PRO results to patients)									in palliative care							all ambulatory patients							Nurses	Physicians		Other group	palliative care team		Not defined
2757	2022	junior.reviewer	3			System Development (incomplete system, still under technical evaluation)		Gabrielle B. Rocque	grocque@uabmc.edu		Monitoring Tools (data collection over time with feedback of results to clinician)						At first diagnosis	during active treatment										all ambulatory patients							Nurses	Physicians					Not defined
2773	2019	junior.reviewer	3			System Development (incomplete system, still under technical evaluation)		Asghar Ehteshami	ehteshami@mng.mui.ac.ir		Monitoring Tools (data collection over time with feedback of results to clinician)													not reported										Not reported		Physicians				Not reported	Not defined
2775	2016	junior.reviewer	3			Study Protocol		Talya Salz	salzt@mskcc.org		Monitoring Tools (data collection over time with feedback of results to clinician)	Patient-centered care (data collection with feedback of PRO results to patients)							during early follow-up (&lt;2 years after treatment)	during long-term follow-up (&gt;= 2 years after treatment)								all ambulatory patients							Nurses			Other group	Primary Care Provider, Nurse Practitioner									Other	head and neck
2797	2017	junior.reviewer	3			Implementation Study (finalized system, feasibility proven, ready for practical use)		Freya Trautmann	freya.trautmann@uniklinikum-dresden.de		Monitoring Tools (data collection over time with feedback of results to clinician)							during active treatment												inpatient acute care patients					Nurses	Physicians								Lung			Hematology
2798	2021	junior.reviewer	3			Implementation Study (finalized system, feasibility proven, ready for practical use)		Thomas Eade	thomas.eade@health.nsw.gov.au							ePRO assessment without feedback		during active treatment			in palliative care							all ambulatory patients												Not reported	Not defined
2800	2023	junior.reviewer	3			Feasibility Study (finalized system, still under practical evaluation)		Fabian A. Schunn	Fabian.Schunn@med.uni-heidelberg.de							ePRO assessment without feedback		during active treatment										all ambulatory patients								Physicians					Not defined
2812	2023	junior.reviewer	3	Trial Setting (Setting to evaluate the effects of experimental medical treatments)
2829	2021	junior.reviewer	3	No ePRO system in fulltext		Trial (evaluating ePRO System)		Alexander R. Siebenhüner	alexander.siebenhuener@usz.ch							ePRO assessment without feedback								not reported										Not reported						Not reported	Not defined
2841	2023	junior.reviewer	3	No peer reviewed study (e.g. conference abstract)
2848	2022	junior.reviewer	3			Feasibility Study (finalized system, still under practical evaluation)		Claire Snyder	csnyder@jhu.edu		Monitoring Tools (data collection over time with feedback of results to clinician)							during active treatment										all ambulatory patients								Physicians						Breast	Prostate
2850	2009	junior.reviewer	3			System Development (incomplete system, still under technical evaluation)		Claire F. Snyder	csnyder@jhsph.edu		Monitoring Tools (data collection over time with feedback of results to clinician)	Patient-centered care (data collection with feedback of PRO results to patients)												not reported				all ambulatory patients								Physicians						Breast	Prostate
2863	2020	junior.reviewer	3	other	no ePRO
2864	2020	junior.reviewer	3			Study Protocol		Nils Henrik Nicolay	nils.nicolay@uniklinik-freiburg.de							ePRO assessment without feedback		during active treatment										all ambulatory patients												Not reported								Other	head and neck
2866	2019	junior.reviewer	3			Study Protocol		Dr Brett A Simon	simonb1@mskcc.org							ePRO assessment without feedback			during early follow-up (&lt;2 years after treatment)									all ambulatory patients												Not reported		Breast	Prostate		Gyn			Other	head and neck
2867	2012	junior.reviewer	3	No ePRO system in fulltext
2871	2022	junior.reviewer	3			Study Protocol		Elizabeth Stamp	e.stamp@lboro.ac.uk							ePRO assessment without feedback				during long-term follow-up (&gt;= 2 years after treatment)								all ambulatory patients												Not reported		Breast			Gyn	Colorectal
2872	2020	junior.reviewer	3			System Development (incomplete system, still under technical evaluation)		Achim Wöckel	woeckel_a@ukw.de		Monitoring Tools (data collection over time with feedback of results to clinician)				Evaluating quality of care (Pooled data from patients from within the practice, preferably with normative data for comparison.)		At first diagnosis	during active treatment	during early follow-up (&lt;2 years after treatment)									all ambulatory patients								Physicians						Breast
2882	2024	junior.reviewer	3	other	proms secondary outcome	Study Protocol		Marianne Storm	marianne.storm@uis.no		Monitoring Tools (data collection over time with feedback of results to clinician)								during early follow-up (&lt;2 years after treatment)									all ambulatory patients							Nurses											Colorectal
2885	2022	junior.reviewer	3			System Development (incomplete system, still under technical evaluation)		Onur Asan	oasan@stevens.edu		Monitoring Tools (data collection over time with feedback of results to clinician)	Patient-centered care (data collection with feedback of PRO results to patients)												not reported										Not reported	Nurses	Physicians					Not defined
2891	2011	junior.reviewer	3			Implementation Study (finalized system, feasibility proven, ready for practical use)		Thomas W. LeBlanc	Leblanc@duke.edu.							ePRO assessment without feedback								not reported				all ambulatory patients												Not reported				Lung
2897	2023	junior.reviewer	3	No ePRO system in fulltext
2905	2020	junior.reviewer	3			Study Protocol		Lili Tang	tanglili_cpos@126.com		Monitoring Tools (data collection over time with feedback of results to clinician)						At first diagnosis	during active treatment	during early follow-up (&lt;2 years after treatment)		in palliative care							all ambulatory patients							Nurses	Physicians						Breast		Lung		Colorectal		Other	stomach, liver, oesophageal
2907	2023	junior.reviewer	3			System Development (incomplete system, still under technical evaluation)		Carla Taramasco	carla.taramasco@unab.cl		Monitoring Tools (data collection over time with feedback of results to clinician)	Patient-centered care (data collection with feedback of PRO results to patients)						during active treatment						not reported										Not reported						Not reported	Not defined
2915	2022	junior.reviewer	3			Study Protocol		Stine Thestrup Hansen	sttha@regionsjaelland.dk		Monitoring Tools (data collection over time with feedback of results to clinician)								during early follow-up (&lt;2 years after treatment)	during long-term follow-up (&gt;= 2 years after treatment)								all ambulatory patients							Nurses	Physicians						Breast
2932	2020	junior.reviewer	3			Trial (evaluating ePRO System)		Adam Dicker	adam.dicker@jefferson.edu							ePRO assessment without feedback			during early follow-up (&lt;2 years after treatment)	during long-term follow-up (&gt;= 2 years after treatment)								all ambulatory patients												Not reported			Prostate
2934	2020	junior.reviewer	3	other	case report of 6 patients	Trial (evaluating ePRO System)		Andreas Trojan	trojan@1st.ch		Monitoring Tools (data collection over time with feedback of results to clinician)							during active treatment										all ambulatory patients								Physicians							Prostate	Lung				Other	Bladder
2935	2021	junior.reviewer	3			Other	multicenter, observational, noninterventional study	Andreas Trojan	trojan@1st.ch		Monitoring Tools (data collection over time with feedback of results to clinician)	Patient-centered care (data collection with feedback of PRO results to patients)						during active treatment	during early follow-up (&lt;2 years after treatment)	during long-term follow-up (&gt;= 2 years after treatment)	in palliative care							all ambulatory patients								Physicians						Breast	Prostate	Lung		Colorectal	Hematology	Other	Colon
2936	2022	junior.reviewer	3			System Development (incomplete system, still under technical evaluation)		Elena Tsangaris	elena.tsangaris2@alumni.utoronto.ca		Monitoring Tools (data collection over time with feedback of results to clinician)	Patient-centered care (data collection with feedback of PRO results to patients)					At first diagnosis	during active treatment	during early follow-up (&lt;2 years after treatment)									all ambulatory patients							Nurses	Physicians						Breast
2937	2023	junior.reviewer	3			Feasibility Study (finalized system, still under practical evaluation)		Elena Tsangaris	elena.tsangaris2@alumni.utoronto.ca		Monitoring Tools (data collection over time with feedback of results to clinician)	Patient-centered care (data collection with feedback of PRO results to patients)					At first diagnosis	during active treatment	during early follow-up (&lt;2 years after treatment)	during long-term follow-up (&gt;= 2 years after treatment)								all ambulatory patients							Nurses	Physicians						Breast
2938	2019	junior.reviewer	3	No ePRO system in fulltext		Feasibility Study (finalized system, still under practical evaluation)		Argerie Tsimicalis	argerie.tsimicalis@mcgill.ca		Monitoring Tools (data collection over time with feedback of results to clinician)	Patient-centered care (data collection with feedback of PRO results to patients)						during active treatment	during early follow-up (&lt;2 years after treatment)	during long-term follow-up (&gt;= 2 years after treatment)								all ambulatory patients		inpatient acute care patients	inpatient rehabilitation patients				Nurses	Physicians					Not defined
2942	2020	junior.reviewer	3	No ePRO system in fulltext
2973	2022 Feb	junior.reviewer	3			Feasibility Study (finalized system, still under practical evaluation)		Galina Velikova	g.velikova@leeds.ac.uk		Monitoring Tools (data collection over time with feedback of results to clinician)						At first diagnosis	during active treatment	during early follow-up (&lt;2 years after treatment)	during long-term follow-up (&gt;= 2 years after treatment)								all ambulatory patients								Physicians						Breast			Gyn	Colorectal		Other	pelvic cancer
2980	2010	junior.reviewer	3			Feasibility Study (finalized system, still under practical evaluation)		Andrew J Vickers	vickersa@mskcc.org		Monitoring Tools (data collection over time with feedback of results to clinician)	Patient-centered care (data collection with feedback of PRO results to patients)								during long-term follow-up (&gt;= 2 years after treatment)												other	survivorship			Physicians							Prostate
2983	2015	junior.reviewer	3	No English full text
2995	2021	junior.reviewer	3	No ePRO system in fulltext		System Development (incomplete system, still under technical evaluation)		Hong-Gu He, BSc, MSc, PhD	nurhhg@nus.edu.sg																																					Colorectal
3000	2018	junior.reviewer	3			Feasibility Study (finalized system, still under practical evaluation)		Geoffrey Liu	Geoffrey.Liu@uhn.on.ca							ePRO assessment without feedback			during early follow-up (&lt;2 years after treatment)									all ambulatory patients												Not reported							Hematology
3007	2022	junior.reviewer	3			Trial (evaluating ePRO System)		Rahma Warsame	Warsame.Rahma@mayo.edu		Monitoring Tools (data collection over time with feedback of results to clinician)								during early follow-up (&lt;2 years after treatment)									all ambulatory patients							Nurses	Physicians									Gyn		Hematology	Other	head and neck
3008	2020	junior.reviewer	3	other	not patients	System Development (incomplete system, still under technical evaluation)		Lillian Sung	lillian.sung@sickkids.ca			Patient-centered care (data collection with feedback of PRO results to patients)												not reported				all ambulatory patients		inpatient acute care patients	inpatient rehabilitation patients									Not reported	Not defined
3015	2011	junior.reviewer	3	No ePRO system in fulltext		Trial (evaluating ePRO System)		Lena Wettergren	lena.wettergren@ki.se									during active treatment										all ambulatory patients								Physicians												Other	GI
3017	2020	junior.reviewer	3			Implementation Study (finalized system, feasibility proven, ready for practical use)		Lisa Whitehead	l.whitehead@ecu.edu.au		Monitoring Tools (data collection over time with feedback of results to clinician)	Patient-centered care (data collection with feedback of PRO results to patients)						during active treatment	during early follow-up (&lt;2 years after treatment)	during long-term follow-up (&gt;= 2 years after treatment)								all ambulatory patients							Nurses							Breast				Colorectal
3025	2020	junior.reviewer	3			Study Protocol		Lisa M. Wintner	lisa.wintner@tirol-kliniken.at							ePRO assessment without feedback		during active treatment												inpatient acute care patients		other	day clinic								Not defined
3035	2018	junior.reviewer	3			Feasibility Study (finalized system, still under practical evaluation)		Alexi A. Wright	alexi_wright@ dfci.harvard.edu		Monitoring Tools (data collection over time with feedback of results to clinician)							during active treatment			in palliative care							all ambulatory patients							Nurses										Gyn
3036	2016	junior.reviewer	3			Feasibility Study (finalized system, still under practical evaluation)		Albert W. Wu	awu@jhu.edu		Monitoring Tools (data collection over time with feedback of results to clinician)	Patient-centered care (data collection with feedback of PRO results to patients)						during active treatment										all ambulatory patients								Physicians						Breast	Prostate
3048	2022	junior.reviewer	3			Implementation Study (finalized system, feasibility proven, ready for practical use)		Hee Chul Yang	yang@ncc.re.kr							ePRO assessment without feedback		during active treatment	during early follow-up (&lt;2 years after treatment)	during long-term follow-up (&gt;= 2 years after treatment)								all ambulatory patients								Physicians								Lung
3076	2019	junior.reviewer	3			System Development (incomplete system, still under technical evaluation)		Renwen Zhang	alicezhang@u.northwestern.edu		Monitoring Tools (data collection over time with feedback of results to clinician)													not reported				all ambulatory patients							Nurses	Physicians	Psychologists	Other group	medical assistants, social workers		Not defined
3089	2017	junior.reviewer	3			System Development (incomplete system, still under technical evaluation)		Elisa Maria Zini	elisamaria.zini01@universitadipavia.it		Monitoring Tools (data collection over time with feedback of results to clinician)													not reported				all ambulatory patients								Physicians												Other	head and neck
[truncated: 44 more columns]

## Sheet: Single Practice (Duplicates!)
Refid	Year	User	Level	Reference not fitting (Exclude)	Reference not fitting (Exclude)_comment	Publication type:	Corresponding author name:	Corresponding author email:	ePRO use: -> Screening Tools (One-time PRO assessment with feedback to clinician)	ePRO use: -> Monitoring Tools (data collection over time with feedback of results to clinician)	ePRO use: -> Patient-centered care (data collection with feedback of PRO results to patients)	ePRO use: -> Facilitating multidisciplinary team communications (Method for multidisciplinary teams to share patient PRO data.)	ePRO use: -> ePRO assessment without feedback	Time of ePRO assessment (multiple answers possible): -> At first diagnosis	Time of ePRO assessment (multiple answers possible): -> during active treatment	Time of ePRO assessment (multiple answers possible): -> during early follow-up (<2 years after treatment)	Time of ePRO assessment (multiple answers possible): -> during long-term follow-up (>= 2 years after treatment)	Time of ePRO assessment (multiple answers possible): -> in palliative care	Time of ePRO assessment (multiple answers possible): -> other	Time of ePRO assessment (multiple answers possible): -> other (COMMENT)	Time of ePRO assessment (multiple answers possible): -> not reported	Patient group Only differentiate between in- and out-patients (select "all ambulatory patients") -> patients requiring assistance (e.g., young children, mentally or cognitively limited, etc.)	Patient group Only differentiate between in- and out-patients (select "all ambulatory patients") -> all ambulatory patients	Patient group Only differentiate between in- and out-patients (select "all ambulatory patients") -> inpatient acute care patients	Patient group Only differentiate between in- and out-patients (select "all ambulatory patients") -> inpatient rehabilitation patients	Patient group Only differentiate between in- and out-patients (select "all ambulatory patients") -> other	Patient group Only differentiate between in- and out-patients (select "all ambulatory patients") -> other (COMMENT)	Clinical User Group (multiple answers possible): -> Nurses	Clinical User Group (multiple answers possible): -> Physicians	Clinical User Group (multiple answers possible): -> Other group	Clinical User Group (multiple answers possible): -> Other group (COMMENT)	Clinical User Group (multiple answers possible): -> Not reported	Implementation framework mentioned: -> Consolidate Framework for Implementation Research (CFIR)	Implementation framework mentioned: -> Not reported	Implementation framework mentioned: -> other	Implementation framework mentioned: -> other (COMMENT)	Cancer entity: -> not defined	Cancer entity: -> Breast	Cancer entity: -> Prostate	Cancer entity: -> Lung	Cancer entity: -> Skin	Cancer entity: -> Gyn	Cancer entity: -> Colorectal	Cancer entity: -> Hematology	Cancer entity: -> Other	Cancer entity: -> Other (COMMENT)	System development -> In house	System development -> External IT vendor (NAME)	System development -> External IT vendor (NAME) (COMMENT)
11	2019	niclas.hubel	3			Practice	Meredith Giuliani	Meredith.Giuliani@rmp.uhn.on.ca	Screening Tools (One-time PRO assessment with feedback to clinician)	Monitoring Tools (data collection over time with feedback of results to clinician)				At first diagnosis	during active treatment								all ambulatory patients					Nurses	Physicians	Other group	Pharmacists				other	Framework for Managing eHealth Change; Smoking Cessation Framework	not defined										In house
123	2022	niclas.hubel	3			Practice	Afaf Girgis	afaf.girgis@unsw.edu.au		Monitoring Tools (data collection over time with feedback of results to clinician)	Patient-centered care (data collection with feedback of PRO results to patients)				during active treatment	during early follow-up (&lt;2 years after treatment)							all ambulatory patients					Nurses	Physicians	Other group	dietetics, occupational therapist		Consolidate Framework for Implementation Research (CFIR)							Lung							In house
130	2022	niclas.hubel	3			Practice	Maarit Bärlund	maarit.barlund@pshp.fi		Monitoring Tools (data collection over time with feedback of results to clinician)						during early follow-up (&lt;2 years after treatment)							all ambulatory patients					Nurses	Physicians					Not reported				Breast										External IT vendor (NAME)	Varian Medical Systems, Inc. Palo Alto, CA
151	2016	niclas.hubel	3	No ePRO system in fulltext		Practice
200	2018	niclas.hubel	3	No ePRO system in fulltext		Practice	Ashley Leak Bryant	ashley_bryant@unc.edu		Monitoring Tools (data collection over time with feedback of results to clinician)						during early follow-up (&lt;2 years after treatment)								inpatient acute care patients				Nurses						Not reported										Hematology
275	2016	niclas.hubel	3			Practice	Charles Cleeland	ccleeland@mdanderson.org		Monitoring Tools (data collection over time with feedback of results to clinician)					during active treatment								all ambulatory patients									Not reported		Not reported				Breast
350	2020	niclas.hubel	3			Practice	Emilie A. C. Dronkers	e.dronkers@erasmusmc.nl		Monitoring Tools (data collection over time with feedback of results to clinician)	Patient-centered care (data collection with feedback of PRO results to patients)			At first diagnosis	during active treatment	during early follow-up (&lt;2 years after treatment)	during long-term follow-up (&gt;= 2 years after treatment)					patients requiring assistance (e.g., young children, mentally or cognitively limited, etc.)	all ambulatory patients					Nurses	Physicians	Other group	Case manager														Other	Head & Neck	In house
353	2010	niclas.hubel	3	Other	Case Report	Practice	Lori DuBenske	dubenske@wisc.edu		Monitoring Tools (data collection over time with feedback of results to clinician)	Patient-centered care (data collection with feedback of PRO results to patients)																																				In house
378	2020	niclas.hubel	3	No ePRO system in fulltext		Practice	Anna Evans	aevans@chla.usc.edu		Monitoring Tools (data collection over time with feedback of results to clinician)					during active treatment							patients requiring assistance (e.g., young children, mentally or cognitively limited, etc.)		inpatient acute care patients				Nurses							other	Plan-Do-Study-Act (PDSA) methodology	not defined										In house
398	2020	niclas.hubel	3			Practice	Marie Ferrua	marie.ferrua@gustaveroussy.fr		Monitoring Tools (data collection over time with feedback of results to clinician)	Patient-centered care (data collection with feedback of PRO results to patients)				during active treatment								all ambulatory patients					Nurses	Physicians	Other group	pharmacist				other	Medical Research Council (MRC)	not defined										In house
415	2017	niclas.hubel	3			Practice	Christine E. Hill-Kayser	hill@uphs.upenn.edu		Monitoring Tools (data collection over time with feedback of results to clinician)	Patient-centered care (data collection with feedback of PRO results to patients)						during long-term follow-up (&gt;= 2 years after treatment)						all ambulatory patients					Nurses	Physicians					Not reported			not defined										In house
416	2017	niclas.hubel	3			Practice	Christine E. Hill-Kayser	hill@uphs.upenn.edu					ePRO assessment without feedback			during early follow-up (&lt;2 years after treatment)	during long-term follow-up (&gt;= 2 years after treatment)						all ambulatory patients					Nurses	Physicians					Not reported									Colorectal		Other	Anal	In house
420	2021	niclas.hubel	3			Practice	Rasmus Blechingberg Friis	rasfri@rm.dk		Monitoring Tools (data collection over time with feedback of results to clinician)					during active treatment			in palliative care					all ambulatory patients									Not reported		Not reported						Lung							In house
429	2017	niclas.hubel	3			Practice	Eva Maria Gamper	eva.gamper@tirol-kliniken.at		Monitoring Tools (data collection over time with feedback of results to clinician)											not reported			inpatient acute care patients		other	inpatient for diagnosis	Nurses						Not reported											Other	Thyroid Carcinoma, neuroendocrine Tumors		External IT vendor (NAME)	Evaluation Software Development
439	2019	niclas.hubel	3			Practice	Sofia F. Garcia	sofia-garcia@northwestern.edu		Monitoring Tools (data collection over time with feedback of results to clinician)											not reported		all ambulatory patients					Nurses	Physicians	Other group	Social workers, dieticians			Not reported			not defined
469	2019	niclas.hubel	3	Other	“how-to” guidance to inform future system development	Practice	Afaf Girgis	afaf.girgis@unsw.edu.au
647	2022	niclas.hubel	3			Practice	Maria M. Karsten	maria-margarete.karsten@charite.de	Screening Tools (One-time PRO assessment with feedback to clinician)										other	prior to treatment			all ambulatory patients									Not reported		Not reported				Breast										External IT vendor (NAME)	Heartbeat Medical
736	2013	niclas.hubel	3			Practice	Gary Rodin	gary.rodin@uhn.ca		Monitoring Tools (data collection over time with feedback of results to clinician)					during active treatment								all ambulatory patients					Nurses	Physicians					Not reported			not defined										In house
755	2021	niclas.hubel	3			Practice	Thomas Licht	thomas.licht@reha-stveit.at					ePRO assessment without feedback			during early follow-up (&lt;2 years after treatment)									inpatient rehabilitation patients							Not reported		Not reported			not defined											External IT vendor (NAME)	Evaluation Software Development
762	2012	niclas.hubel	3			Practice	Hsueh-Chun Lin	snowlin@mail.cmu.edu.tw, snowcmu.lin@gmail.com		Monitoring Tools (data collection over time with feedback of results to clinician)					during active treatment								all ambulatory patients					Nurses	Physicians					Not reported					Prostate								In house
831	2016	niclas.hubel	3			Practice	Mary Nguyen-Nielsen	maryniel@rm.dk					ePRO assessment without feedback	At first diagnosis		during early follow-up (&lt;2 years after treatment)	during long-term follow-up (&gt;= 2 years after treatment)	in palliative care								other	not reported					Not reported		Not reported					Prostate
1087	2020	niclas.hubel	3			Practice	Thomas W. LeBlanc	Thomas.leblanc@duke.edu		Monitoring Tools (data collection over time with feedback of results to clinician)					during active treatment								all ambulatory patients									Not reported		Not reported			not defined
1105	2016	niclas.hubel	3			Practice	Gregory P. Samsa	samsa001@mc.duke.edu					ePRO assessment without feedback		during active treatment								all ambulatory patients									Not reported		Not reported			not defined
1143	2019	niclas.hubel	3			Practice	Tina Hernandez-Boussard	boussard@stanford.edu					ePRO assessment without feedback		during active treatment	during early follow-up (&lt;2 years after treatment)							all ambulatory patients					Nurses	Physicians	Other group	administrators, social workers and hospital chaplains			Not reported				Breast	Prostate
1153	2013	niclas.hubel	3	Trial Setting (Setting to evaluate the effects of experimental medical treatments)		Practice	Lisa Kennedy Sheldon	lisa.kennedysheldon@umb.edu		Monitoring Tools (data collection over time with feedback of results to clinician)					during active treatment	during early follow-up (&lt;2 years after treatment)			other	before active treatment			all ambulatory patients									Not reported		Not reported										Hematology
1288	2016	niclas.hubel	3			Practice	Leopold Hentschel	Leopold.Hentschel@uniklinikum-dresden.de	Screening Tools (One-time PRO assessment with feedback to clinician)						during active treatment								all ambulatory patients					Nurses	Physicians					Not reported			not defined
1345	2011	niclas.hubel	3			Practice	Mark S Walker	mwalker@acorncro.com					ePRO assessment without feedback		during active treatment								all ambulatory patients									Not reported		Not reported				Breast
1381	2018	niclas.hubel	3			Practice	Thomas J. Whitaker	Whitaker.Thomas@mayo.edu					ePRO assessment without feedback		during active treatment	during early follow-up (&lt;2 years after treatment)	during long-term follow-up (&gt;= 2 years after treatment)		other	pre-treatment			all ambulatory patients					Nurses	Physicians					Not reported			not defined										In house
1485	2020	niclas.hubel	3	No ePRO system in fulltext		Practice																	all ambulatory patients
1501	2016	niclas.hubel	3	Not oncology		Practice	Liv Marit Valen Schougaard	livschou@rm.dk		Monitoring Tools (data collection over time with feedback of results to clinician)					during active treatment								all ambulatory patients									Not reported		Not reported					Prostate				Colorectal
1503	2015	niclas.hubel	3			Practice	Lynne I. Wagner	lwagner@northwestern.edu		Monitoring Tools (data collection over time with feedback of results to clinician)		Facilitating multidisciplinary team communications (Method for multidisciplinary teams to share patient PRO data.)									not reported		all ambulatory patients					Nurses	Physicians	Other group	Social Workers, Health Educators, Dietitians			Not reported								Gyn
1536	2017	niclas.hubel	3	Not oncology		Practice	John L. Semple	john.semple@wchospital.ca		Monitoring Tools (data collection over time with feedback of results to clinician)						during early follow-up (&lt;2 years after treatment)							all ambulatory patients						Physicians					Not reported				Breast										External IT vendor (NAME)	QoC Health Inc
1679	2023	niclas.hubel	3			Practice	Dana E. Rollison	dana.rollison@moffitt.org					ePRO assessment without feedback						other	at first visit			all ambulatory patients	inpatient acute care patients								Not reported		Not reported			not defined
1694	2022	niclas.hubel	3	Not oncology		Practice	Maria Margarete Karsten	maria-margarete.karsten@charite.de					ePRO assessment without feedback	At first diagnosis					other	before treatment			all ambulatory patients									Not reported		Not reported				Breast										External IT vendor (NAME)	Heartbeat Medical
1711	2023	niclas.hubel	3	No ePRO system in fulltext		Practice
1714	2022	niclas.hubel	3			Practice	Ian Kudel	ian.kudel@varian.com		Monitoring Tools (data collection over time with feedback of results to clinician)					during active treatment								all ambulatory patients									Not reported		Not reported			not defined											External IT vendor (NAME)	Varian, a Siemens Healthineers Company
1717	2023	niclas.hubel	3	Trial Setting (Setting to evaluate the effects of experimental medical treatments)		Practice
1732	2022	niclas.hubel	3	No ePRO system in fulltext		Practice
1739	2023	niclas.hubel	3			Practice	Andrew J. Vickers	vickersa@mskcc.org		Monitoring Tools (data collection over time with feedback of results to clinician)						during early follow-up (&lt;2 years after treatment)							all ambulatory patients					Nurses						Not reported			not defined
1742	2023	niclas.hubel	3			Practice	Sut Yee Lim	sut_yee_lim@u.duke.nus.edu					ePRO assessment without feedback		during active treatment	during early follow-up (&lt;2 years after treatment)	during long-term follow-up (&gt;= 2 years after treatment)						all ambulatory patients									Not reported		Not reported				Breast				Gyn
1792	2023	niclas.hubel	3	Trial Setting (Setting to evaluate the effects of experimental medical treatments)		Practice
1793	2023	niclas.hubel	3	Other	one time cross sectional assessment only	Practice
1919	2014	niclas.hubel	3			Practice	Terri S. Armstrong	terri.s.armstrong@uth.tmc.edu					ePRO assessment without feedback								not reported		all ambulatory patients									Not reported		Not reported											Other	Brain
1922	2015	niclas.hubel	3			Practice	Joseph Arthur	jaarthur@mdanderson.org		Monitoring Tools (data collection over time with feedback of results to clinician)								in palliative care					all ambulatory patients					Nurses	Physicians					Not reported			not defined
2004	2022	niclas.hubel	3			Practice	Hailey W. Bulls	hailey.bulls@pitt.edu		Monitoring Tools (data collection over time with feedback of results to clinician)											not reported		all ambulatory patients									Not reported		Not reported			not defined
2005	2019	niclas.hubel	3			Practice	Sasja A. Schepers	s.a.schepers@prinsesmaximacentrum.nl		Monitoring Tools (data collection over time with feedback of results to clinician)					during active treatment								all ambulatory patients									Not reported		Not reported			not defined
2021	2023	niclas.hubel	3			Practice	Gabrielle B. Rocque	grocque@uabmc.edu		Monitoring Tools (data collection over time with feedback of results to clinician)					during active treatment								all ambulatory patients					Nurses	Physicians					Not reported				Breast										External IT vendor (NAME)	Carevive Systems
2075	2023	niclas.hubel	3			Practice	Cathryn Crockett	cathryn.crockett@belfasttrust.hscni.net		Monitoring Tools (data collection over time with feedback of results to clinician)	Patient-centered care (data collection with feedback of PRO results to patients)				during active treatment	during early follow-up (&lt;2 years after treatment)	during long-term follow-up (&gt;= 2 years after treatment)	in palliative care	other	pre treatment			all ambulatory patients					Nurses	Physicians					Not reported						Lung
2132	2017	niclas.hubel	3			Practice	I.M.Verdonck-de Leeuw	im.verdonck@vumc.nl		Monitoring Tools (data collection over time with feedback of results to clinician)					during active treatment	during early follow-up (&lt;2 years after treatment)	during long-term follow-up (&gt;= 2 years after treatment)						all ambulatory patients					Nurses						Not reported											Other	Head and Neck
2181	2019	niclas.hubel	3			Practice	Rocío Fernández-Méndez	rf421@cam.ac.uk, rociofmendez.inv@gmail.com		Monitoring Tools (data collection over time with feedback of results to clinician)				At first diagnosis		during early follow-up (&lt;2 years after treatment)							all ambulatory patients					Nurses	Physicians					Not reported											Other	brain		External IT vendor (NAME)	Obex Technologies
2197	2007	niclas.hubel	3			Practice	Barry V. Fortner	bfortner@sosacorn.com		Monitoring Tools (data collection over time with feedback of results to clinician)					during active treatment								all ambulatory patients						Physicians					Not reported									Colorectal
2201	2018	niclas.hubel	3			Practice	Christine E. Hill-Kayser	hill@uphs.upenn.edu			Patient-centered care (data collection with feedback of PRO results to patients)					during early follow-up (&lt;2 years after treatment)	during long-term follow-up (&gt;= 2 years after treatment)						all ambulatory patients									Not reported		Not reported										Hematology				External IT vendor (NAME)	Penn Medicine
2313	2018	niclas.hubel	3			Practice	Lisa M Hess	Hess_lisa_m@lilly.com					ePRO assessment without feedback		during active treatment								all ambulatory patients									Not reported		Not reported											Other	Gastric
2322	2014	niclas.hubel	3	Not oncology		Practice																																									In house
2330	2012	niclas.hubel	3			Practice	Bernhard Holzner	bernhard.holzner@uki.at		Monitoring Tools (data collection over time with feedback of results to clinician)	Patient-centered care (data collection with feedback of PRO results to patients)				during active treatment	during early follow-up (&lt;2 years after treatment)							all ambulatory patients	inpatient acute care patients				Nurses	Physicians					Not reported			not defined											External IT vendor (NAME)	Evaluation Software Development
2343	2023	junior.reviewer	3			Practice	Anouk S. Huberts	a.huberts@erasmusmc.nl					ePRO assessment without feedback	At first diagnosis	during active treatment	during early follow-up (&lt;2 years after treatment)							all ambulatory patients						Physicians					Not reported				Breast									In house
2408	2016	junior.reviewer	3			Practice	Sarah A. Kelleher	sarah.kelleher@duke.edu					ePRO assessment without feedback		during active treatment								all ambulatory patients									Not reported		Not reported				Breast							Other	gastrointestinal
2473	2020	junior.reviewer	3			Practice	Jens Lehmann	jens.lehmann@i-med.ac.at	Screening Tools (One-time PRO assessment with feedback to clinician)	Monitoring Tools (data collection over time with feedback of results to clinician)	Patient-centered care (data collection with feedback of PRO results to patients)										not reported		all ambulatory patients						Physicians					Not reported										Hematology				External IT vendor (NAME)	ESD
2474	2023	junior.reviewer	3			Practice	Jens Lehmann	jens.lehmann@i-med.ac.at		Monitoring Tools (data collection over time with feedback of results to clinician)	Patient-centered care (data collection with feedback of PRO results to patients)				during active treatment								all ambulatory patients					Nurses	Physicians					Not reported										Hematology				External IT vendor (NAME)	ESD
2579	2022	junior.reviewer	3			Practice	Roman Crazzolara	roman.crazzolara@i-med.ac.at		Monitoring Tools (data collection over time with feedback of results to clinician)					during active treatment								all ambulatory patients									Not reported		Not reported			not defined											External IT vendor (NAME)	ESD
2650	2021	junior.reviewer	3			Practice	Jed A. Katzel	Jed.A.Katzel@kp.org		Monitoring Tools (data collection over time with feedback of results to clinician)				At first diagnosis	during active treatment								all ambulatory patients					Nurses	Physicians	Other group	medical assistants			Not reported											Other	head and neck		External IT vendor (NAME)	Epic Systems Corporation
2704	2019	junior.reviewer	3	No ePRO system in fulltext		Practice	Gaia Pocobelli	Gaia.S.Pocobelli@kp.org					ePRO assessment without feedback				during long-term follow-up (&gt;= 2 years after treatment)						all ambulatory patients									Not reported		Not reported											Other	head and neck
2736	2021	junior.reviewer	3	Not oncology		Practice
2761	2017	junior.reviewer	3			Practice	Neil E Martin	nmartin@lroc.harvard.edu		Monitoring Tools (data collection over time with feedback of results to clinician)				At first diagnosis	during active treatment	during early follow-up (&lt;2 years after treatment)	during long-term follow-up (&gt;= 2 years after treatment)						all ambulatory patients					Nurses	Physicians	Other group	medical assistants			Not reported			not defined	Breast	Prostate		Skin	Gyn	Colorectal		Other	Esophageal, Gastric, Pancreas and liver, Anal, Central nervous system, Head and neck, Bladder, Prostate, Penile, Seminoma, Thoracic, Sarcoma, Lymphoma, Stomach, Pelvis		External IT vendor (NAME)	Tonic, Menlo Park, CA, USA
2826	2011	junior.reviewer	3	No English full text		Practice
3009	2021	junior.reviewer	3			Practice	Linda Watson	linda.Watson@albertahealthservices.ca		Monitoring Tools (data collection over time with feedback of results to clinician)	Patient-centered care (data collection with feedback of PRO results to patients)										not reported		all ambulatory patients									Not reported		Not reported			not defined										In house
3039	2017	junior.reviewer	3			Practice	Thomas W. LeBlanc	Thomas.leblanc@duke.edu		Monitoring Tools (data collection over time with feedback of results to clinician)											not reported		all ambulatory patients						Physicians					Not reported				Breast							Other	genitourinary, thoracic	In house
[truncated: 37 more columns]

## Sheet: Included_Forms
Authors	Title	Year	Publication type:	Corresponding author name:	Corresponding author email:	ePRO use (multiple answers possible): -> Screening Tools (One-time PRO assessment with feedback to clinician)	ePRO use (multiple answers possible): -> Monitoring Tools (data collection over time with feedback of results to clinician)	ePRO use (multiple answers possible): -> Patient-centered care (data collection with feedback of PRO results to patients)	ePRO use (multiple answers possible): -> Decision aids (Decision aid that presents PRO information to patients. Decision aids which include PRO data require information about treatment options, their impact on PROs, and the probability of various PRO outcomes.)	ePRO use (multiple answers possible): -> Facilitating multidisciplinary team communications (Method for multidisciplinary teams to share patient PRO data.)	ePRO use (multiple answers possible): -> Evaluating quality of care (Pooled data from patients from within the practice, preferably with normative data for comparison.)	ePRO use (multiple answers possible): -> ePRO assessment without feedback	Time of ePRO assessment (multiple answers possible): -> At first diagnosis	Time of ePRO assessment (multiple answers possible): -> during active treatment	Time of ePRO assessment (multiple answers possible): -> during early follow-up (<2 years after treatment)	Time of ePRO assessment (multiple answers possible): -> during long-term follow-up (>= 2 years after treatment)	Time of ePRO assessment (multiple answers possible): -> in palliative care	Time of ePRO assessment (multiple answers possible): -> other	Time of ePRO assessment (multiple answers possible): -> other (COMMENT)	Time of ePRO assessment (multiple answers possible): -> not reported	Patient group (multiple answers possible):Only differentiate between in- and out-patients (select "all ambulatory patients") -> only patients who can self-report	Patient group (multiple answers possible):Only differentiate between in- and out-patients (select "all ambulatory patients") -> patients requiring assistance (e.g., young children, mentally or cognitively limited, etc.)	Patient group (multiple answers possible):Only differentiate between in- and out-patients (select "all ambulatory patients") -> all ambulatory patients	Patient group (multiple answers possible):Only differentiate between in- and out-patients (select "all ambulatory patients") -> ambulatory patients with specific conditions	Patient group (multiple answers possible):Only differentiate between in- and out-patients (select "all ambulatory patients") -> inpatient acute care patients	Patient group (multiple answers possible):Only differentiate between in- and out-patients (select "all ambulatory patients") -> inpatient rehabilitation patients	Patient group (multiple answers possible):Only differentiate between in- and out-patients (select "all ambulatory patients") -> other	Patient group (multiple answers possible):Only differentiate between in- and out-patients (select "all ambulatory patients") -> Not reported	Clinical User Group (multiple answers possible): -> Nurses	Clinical User Group (multiple answers possible): -> Physicians	Clinical User Group (multiple answers possible): -> Psychologists	Clinical User Group: > Pharmacists	Clinical User Group: > Dietitians	Clinical User Group (multiple answers possible): -> Other group (COMMENT)	Clinical User Group (multiple answers possible): -> Not reported	Cancer entity as defined in the study inclusion criteria (multiple answers possible): -> Not defined	Cancer entity as defined in the study inclusion criteria (multiple answers possible): -> Breast	Cancer entity as defined in the study inclusion criteria (multiple answers possible): -> Prostate	Cancer entity as defined in the study inclusion criteria (multiple answers possible): -> Lung	Cancer entity as defined in the study inclusion criteria (multiple answers possible): -> Skin	Cancer entity as defined in the study inclusion criteria (multiple answers possible): -> Gyn	Cancer entity as defined in the study inclusion criteria (multiple answers possible): -> Colorectal	Cancer entity as defined in the study inclusion criteria (multiple answers possible): -> Gastrointestinal	Cancer entity as defined in the study inclusion criteria (multiple answers possible): -> Hematology	Cancer entity as defined in the study inclusion criteria (multiple answers possible): -> Head & Neck	Cancer entity as defined in the study inclusion criteria (multiple answers possible): -> Other (COMMENT)	Treatment (multiple answers possible): -> Chemotherapy	Treatment (multiple answers possible): -> Radiotherapy	Treatment (multiple answers possible): -> Supportive Care
Abdelmutti, N., Brual, J., Papadakos, J., Fathima, S., Goldstein, D., Eng, L., Papadakos, T., Liu, G., Jones, J., Giuliani, M.	Implementation of a comprehensive smoking cessation program in cancer care	2019	Practice	Meredith Giuliani	Meredith.Giuliani@rmp.uhn.on.ca	Screening Tools (One-time PRO assessment with feedback to clinician)	Monitoring Tools (data collection over time with feedback of results to clinician)						At first diagnosis	during active treatment									all ambulatory patients						Nurses	Physicians		Pharmacists				not defined
Abernethy, A. P., Herndon, J. E., Wheeler, J. L., Day, J. M., Hood, L., Patwardhan, M., Shaw, H., Lyerly, H. K.	Feasibility and Acceptability to Patients of a Longitudinal System for Evaluating Cancer-Related Symptoms and Quality of Life: Pilot Study of an e/Tablet Data-Collection System in Academic Oncology	2009	Feasibility Study (finalized system, still under practical evaluation)	Amy P. Abernethy	amy.abernethy@duke.edu		Monitoring Tools (data collection over time with feedback of results to clinician)							during active treatment							only patients who can self-report		all ambulatory patients						Nurses	Physicians							Breast										Chemotherapy
Abernethy, A. P., Herndon, J. E., Wheeler, J. L., Patwardhan, M., Shaw, H., Lyerly, H. K., Weinfurt, K.	Improving Health Care Efficiency and Quality Using Tablet Personal Computers to Collect Research-Quality, Patient-Reported Data	2008	Feasibility Study (finalized system, still under practical evaluation)	Amy P. Abernethy	amy.abernethy@duke.edu		Monitoring Tools (data collection over time with feedback of results to clinician)							during active treatment							only patients who can self-report		all ambulatory patients						Nurses	Physicians							Breast										Chemotherapy
Absolom, K., Holch, P., Warrington, L., Samy, F., Hulme, C., Hewison, J., Morris, C., Bamforth, L., Conner, M., Brown, J., Velikova, G., eRAPID Systemic Treatment Work Grp	Electronic patient self-Reporting of Adverse-events: Patient Information and aDvice (eRAPID): a randomised controlled trial in systemic cancer treatment	2017	Trial (evaluating ePRO System)	Galina Velikova	g.velikova@leeds.ac.uk		Monitoring Tools (data collection over time with feedback of results to clinician)	Patient-centered care (data collection with feedback of PRO results to patients)						during active treatment							only patients who can self-report		all ambulatory patients						Nurses	Physicians							Breast				Gyn	Colorectal	1				Chemotherapy
Appleyard, S. E., Larkin, M. J.W., Stewart, E. M., Minton, O., Gilbert, D. C.	Digital Medicine in Men with Advanced Prostate Cancer- A Feasibility Study of Electronic Patient-reported Outcomes in Patients on Systemic Treatment	2021	Feasibility Study (finalized system, still under practical evaluation)	S.E. Appleyard	sally.appleyard@nhs.net		Monitoring Tools (data collection over time with feedback of results to clinician)						At first diagnosis	during active treatment			in palliative care						all ambulatory patients												Not reported			Prostate									Chemotherapy
Arts, L. P.J., van de Poll-Franse, L. V., van den Berg, S. W., Prins, J. B., Husson, O., Mols, F., Brands-Nijenhuis, A. V.M., Tick, L., Oerlemans, S.	Lymphoma InterVEntion (LIVE) - patient-reported outcome feedback and a web-based self-management intervention for patients with lymphoma: study protocol for a randomised controlled trial	2017	Study Protocol	Lindy P. J. Arts	l.arts@iknl.nl			Patient-centered care (data collection with feedback of PRO results to patients)						during active treatment	during early follow-up (&lt;2 years after treatment)	during long-term follow-up (&gt;= 2 years after treatment)							all ambulatory patients												Not reported									Hematology
Baggott, C., Baird, J., Hinds, P., Ruland, C. M., Miaskowski, C.	Evaluation of Sisom: A computer-based animated tool to elicit symptoms and psychosocial concerns from children with cancer	2015	Feasibility Study (finalized system, still under practical evaluation)	Christina Baggott	baggott@stanford.edu			Patient-centered care (data collection with feedback of PRO results to patients)						during active treatment								patients requiring assistance (e.g., young children, mentally or cognitively limited, etc.)	all ambulatory patients	ambulatory patients with specific conditions	inpatient acute care patients										Not reported	Not defined
Bamgboje-Ayodele, A., Avery, S., Pearson, J., Mak, M., Smith, K., Rincones, O., Vinod, S., Bray, V., Ducinoska, I., McCarthy, K., Williamson, K., Delaney, G. P., Girgis, A., PROMPT-Care Implementation Authors	Adapting an integrated care pathway for implementing electronic patient reported outcomes assessment in routine oncology care: Lessons learned from a case study	2022	Practice	Afaf Girgis	afaf.girgis@unsw.edu.au		Monitoring Tools (data collection over time with feedback of results to clinician)	Patient-centered care (data collection with feedback of PRO results to patients)						during active treatment	during early follow-up (&lt;2 years after treatment)								all ambulatory patients						Nurses	Physicians				dietetics, occupational therapist					Lung
Barlund, M., Takala, L., Tianen, L., Kellokumpu-Lehtinen, P. L.	Real-world Evidence of Implementing eHealth Enables Fluent Symptom-based Follow-up of a Growing Number of Patients with Breast Cancer with the Same Healthcare Resources	2022	Practice	Maarit Bärlund	maarit.barlund@pshp.fi		Monitoring Tools (data collection over time with feedback of results to clinician)								during early follow-up (&lt;2 years after treatment)								all ambulatory patients						Nurses	Physicians							Breast
Basch, E., Artz, D., Dulko, D., Scher, K., Sabbatini, P., Hensley, M., Mitra, N., Speakman, J., McCabe, M., Schrag, D.	Patient online self-reporting of toxicity symptoms during chemotherapy	2005	Feasibility Study (finalized system, still under practical evaluation)	Ethan Basch	basche@mskcc.org		Monitoring Tools (data collection over time with feedback of results to clinician)							during active treatment									all ambulatory patients						Nurses	Physicians											Gyn						Chemotherapy
Bergqvist, J., Lundstrom, S., Wengstrom, Y.	Patient interactive digital support for women with adjuvant endocrine therapy in order to increase compliance and quality of life	2021	System Development (incomplete system, still under technical evaluation)	Jenny Bergqvist	jenny.bergqvist@ki.se		Monitoring Tools (data collection over time with feedback of results to clinician)	Patient-centered care (data collection with feedback of PRO results to patients)						during active treatment									all ambulatory patients												Not reported		Breast
Billingy, N. E., Tromp, VNMF, Veldhuijzen, E., Belderbos, J., Aaronson, N. K., Feldman, E., Hoek, R. J.A., Bogaard, H. J., Onwuteaka-Philipsen, B. D., van de Poll-franse, L., Hugtenburg, J. G., van den Hurk, C. J.G., Becker-Commissaris, A., Walraven, I.	SYMptom monitoring with Patient-Reported Outcomes using a web application among patients with Lung cancer in the Netherlands (SYMPRO-Lung): study protocol for a stepped-wedge randomised controlled trial	2021	Study Protocol	Nicole E Billingy	n.billingy@amsterdamumc.nl		Monitoring Tools (data collection over time with feedback of results to clinician)	Patient-centered care (data collection with feedback of PRO results to patients)			Evaluating quality of care (Pooled data from patients from within the practice, preferably with normative data for comparison.)			during active treatment	during early follow-up (&lt;2 years after treatment)								all ambulatory patients												Not reported				Lung								Chemotherapy	Radiotherapy
Bouma, G., Hosson, L. D., van Woerkom, C. E., van Essen, H., Bock, G. H., Admiraal, J. M., Reyners, A. K.L., Walenkamp, A. M.E.	Web-based information and support for patients with a newly diagnosed neuroendocrine tumor: a feasibility study	2017	Feasibility Study (finalized system, still under practical evaluation)	Annemiek M. E. Walenkamp	a.walenkamp@umcg.nl		Monitoring Tools (data collection over time with feedback of results to clinician)	Patient-centered care (data collection with feedback of PRO results to patients)						during active treatment			in palliative care						all ambulatory patients						Nurses	Physicians																Neuroendocrine Tumor
Bradford, N., Condon, P., Pitt, E., Tyack, Z., Alexander, K.	Optimising symptom management in children with cancer using a novel mobile phone application: protocol for a controlled hybrid effectiveness implementation trial (RESPONSE)	2021	Study Protocol	Natalie Bradford	Natalie.bradford@qut.edu.au		Monitoring Tools (data collection over time with feedback of results to clinician)	Patient-centered care (data collection with feedback of PRO results to patients)						during active treatment								patients requiring assistance (e.g., young children, mentally or cognitively limited, etc.)	all ambulatory patients						Nurses	Physicians						Not defined											Chemotherapy	Radiotherapy
Breen, S., Ritchie, D., Schofield, P., Hsueh, Y. S., Gough, K., Santamaria, N., Kamateros, R., Maguire, R., Kearney, N., Aranda, S.	The Patient Remote Intervention and Symptom Management System (PRISMS) - a Telehealth-mediated intervention enabling real-time monitoring of chemotherapy side-effects in patients with haematological malignancies: study protocol for a randomised controlled trial	2015	Study Protocol	Sibilah Breen	sibilah.breen@svha.org.au		Monitoring Tools (data collection over time with feedback of results to clinician)	Patient-centered care (data collection with feedback of PRO results to patients)			Evaluating quality of care (Pooled data from patients from within the practice, preferably with normative data for comparison.)			during active treatment	during early follow-up (&lt;2 years after treatment)								all ambulatory patients						Nurses															Hematology			Chemotherapy
Bronserud, M. M., Iachina, M., Green, A., Groenvold, M., Dorflinger, L., Jakobsen, E.	Patient-reported outcomes (PROs) in lung cancer: Experiences from a nationwide feasibility study	2019	Feasibility Study (finalized system, still under practical evaluation)	Majken M. Brønserud	Majken.Munk.Broenserud@rsyd.dk							ePRO assessment without feedback		during active treatment	during early follow-up (&lt;2 years after treatment)		in palliative care						all ambulatory patients											health care personnel					Lung
Brunelli, C., Borreani, C., Caraceni, A., Roli, A., Bellazzi, M., Lombi, L., Zito, E., Pellegrini, C., Spada, P., Kaasa, S., Foschi, Apolone, G., PATIENT VOICES Study Grp	PATIENT VOICES, a project for the integration of the systematic assessment of patient reported outcomes and experiences within a comprehensive cancer center: a protocol for a mixed method feasibility study	2020	Study Protocol	Emanuela Zito	emanuela.zito@istitutotumori.mi.it		Monitoring Tools (data collection over time with feedback of results to clinician)	Patient-centered care (data collection with feedback of PRO results to patients)					At first diagnosis	during active treatment	during early follow-up (&lt;2 years after treatment)		in palliative care						all ambulatory patients		inpatient acute care patients				Nurses	Physicians	Psychologists					Not defined
Bush, N., Donaldson, G., Moinpour, C., Haberman, M., Milliken, D., Markle, V., Lauson, J.	Development, feasibility and compliance of a web-based system for very frequent QOL and symptom home self-assessment after hematopoietic stem cell transplantation	2005	Feasibility Study (finalized system, still under practical evaluation)	N. Bush	nbush@fhcrc.org							ePRO assessment without feedback			during early follow-up (&lt;2 years after treatment)								all ambulatory patients												Not reported									Hematology
Carhuapoma, L. R., Thayer, W. M., Elmore, C. E., Gildersleeve, J., Singh, T., Shaukat, F., Uveges, M. K., Gray, T., Chu, C., Song, D., Hollen, P. J., Wenzel, J., Jones, R. A.	Employing a mobile health decision aid to improve decision-making for patients with advanced prostate cancer and their decision partners/proxies: the CHAMPION randomized controlled trial study design	2021	Study Protocol	Randy A. Jones	raj9c@virginia.edu		Monitoring Tools (data collection over time with feedback of results to clinician)		Decision aids (Decision aid that presents PRO information to patients. Decision aids which include PRO data require information about treatment options, their impact on PROs, and the probability of various PRO outcomes.)	Facilitating multidisciplinary team communications (Method for multidisciplinary teams to share patient PRO data.)				during active treatment	during early follow-up (&lt;2 years after treatment)													Not reported							Not reported			Prostate
Chen, C. S., Kim, J., Garg, N., Guntupalli, H., Jagsi, R., Griggs, J. J., Sabel, M., Dorsch, M. P., Callaghan, B. C., Hertz, D. L.	Chemotherapy-Induced Peripheral Neuropathy Detection via a Smartphone App: Cross-sectional Pilot Study	2021	Feasibility Study (finalized system, still under practical evaluation)	Daniel L Hertz	dlhertz@med.umich.edu							ePRO assessment without feedback			during early follow-up (&lt;2 years after treatment)								all ambulatory patients												Not reported	Not defined											Chemotherapy
Cleeland, C., Moos, R., Walker, M. S., Wang, Y. Y., Gao, J. Q., Chavez-MacGregor, M., Liede, A., Arellano, J., Balakumaran, A., Qian, Y.	Burden of symptoms associated with development of metastatic bone disease in patients with breast cancer	2016	Practice	Charles Cleeland	ccleeland@mdanderson.org		Monitoring Tools (data collection over time with feedback of results to clinician)							during active treatment									all ambulatory patients												Not reported		Breast										Chemotherapy
Collado-Borrell, R., Escudero-Vilaplana, V., Ribed, A., Gonzalez-Anleo, C., Martin-Conde, M., Romero-Jimenez, R., Iglesias-Peinado, I., Herranz-Alonso, A., Sanjurjo-Saez, M.	Effect of a Mobile App for the Pharmacotherapeutic Follow-Up of Patients With Cancer on Their Health Outcomes: Quasi-Experimental Study	2020	Feasibility Study (finalized system, still under practical evaluation)	Vicente Escudero-Vilaplana	vicente.escudero@salud.madrid.org		Monitoring Tools (data collection over time with feedback of results to clinician)							during active treatment	during early follow-up (&lt;2 years after treatment)								all ambulatory patients									Pharmacists				Not defined											Chemotherapy
Cowan, R. A., Suidan, R. S., Andikyan, V., Rezk, Y. A., Einstein, M. H., Chang, K., Carter, J., Zivanovic, O., Jewell, E. J., Abu-Rustum, N. R., Basch, E., Chi, D. S.	Electronic patient-reported outcomes from home in patients recovering from major gynecologic cancer surgery: A prospective study measuring symptoms and health-related quality of life	2016	Feasibility Study (finalized system, still under practical evaluation)	Dennis S. Chi	chid@mskcc.org		Monitoring Tools (data collection over time with feedback of results to clinician)								during early follow-up (&lt;2 years after treatment)			other	before treatment				all ambulatory patients						Nurses												Gyn
Crafoord, M. T., Fjell, M., Sundberg, K., Nilsson, M., Langius-Eklof, A.	Engagement in an Interactive App for Symptom Self-Management during Treatment in Patients With Breast or Prostate Cancer: Mixed Methods Study	2020	Feasibility Study (finalized system, still under practical evaluation)	Marie-Therése Crafoord	marie-therese.crafoord@ki.se		Monitoring Tools (data collection over time with feedback of results to clinician)							during active treatment	during early follow-up (&lt;2 years after treatment)								all ambulatory patients						Nurses								Breast	Prostate									Chemotherapy	Radiotherapy
Da Cruz, FODM, Faria, E. T., Ghobad, P. C., Alves, L. Y.M., Dos Reis, P. E.D.	A Mobile App (AMOR Mama) for Women With Breast Cancer Undergoing Radiation Therapy: Functionality and Usability Study	2021	System Development (incomplete system, still under technical evaluation)	Flávia Oliveira de Almeida Marques da Cruz	flavinhaoliveira5@hotmail.com							ePRO assessment without feedback		during active treatment														Not reported	Nurses	Physicians							Breast											Radiotherapy
Daly, B., Kuperman, G., Zervoudakis, A., Medsker, AB, Roy, A., Ro, A. S., Arenas, J., Yanamandala, H. V., Kottamasu, R., Salvaggio, R., Holland, J., Hirsch, S., Walters, C. B., Lauria, T., Chow, K., Begue, A., Rozenshteyn, M., Zablocki, M., Dhami, A. K., Silva, N., Brown, E., Katzen, L. L., Chiu, Y. O., Perry, C., Sokolowski, S., Wagner, I., Veach, Grisham, R. N., Dang, C. T., Reidy-Lagunes, D. L…	InSight Care Pilot Program: Redefining Seeing a Patient	2020	Feasibility Study (finalized system, still under practical evaluation)	Bobby Daly	dalyr1@mskcc.org		Monitoring Tools (data collection over time with feedback of results to clinician)							during active treatment			in palliative care						all ambulatory patients						Nurses							Not defined											Chemotherapy	Radiotherapy
Demedts, I., Himpe, U., Bossuyt, J., Anthoons, G., Bode, H., Bouckaert, B., Carron, K., Dobbelaere, S., Marien, H., van Haecke, P., Verbeke, W.	Clinical implementation of value based healthcare: Impact on outcomes for lung cancer patients	2021	Feasibility Study (finalized system, still under practical evaluation)	Ingel Demedts	ingel.demedts@azdelta.be		Monitoring Tools (data collection over time with feedback of results to clinician)							during active treatment	during early follow-up (&lt;2 years after treatment)								all ambulatory patients						Nurses			Pharmacists							Lung								Chemotherapy
Dronkers, E. A.C., Jong, R. J.B., van der Poel, E. F., Sewnaik, A., Offerman, M. P.J.	Keys to successful implementation of routine symptom monitoring in head and neck oncology with "Healthcare Monitor" and patients' perspectives of quality of care	2020	Practice	Emilie A. C. Dronkers	e.dronkers@erasmusmc.nl		Monitoring Tools (data collection over time with feedback of results to clinician)	Patient-centered care (data collection with feedback of PRO results to patients)					At first diagnosis	during active treatment	during early follow-up (&lt;2 years after treatment)	during long-term follow-up (&gt;= 2 years after treatment)						patients requiring assistance (e.g., young children, mentally or cognitively limited, etc.)	all ambulatory patients						Nurses	Physicians				Case manager											1
Drott, J., Vilhelmsson, M., Kjellgren, K., Bertero, C.	Experiences With a Self-Reported Mobile Phone-Based System Among Patients With Colorectal Cancer: A Qualitative Study	2016	Feasibility Study (finalized system, still under practical evaluation)	Jenny Drott	Jenny.Drott@liu.se		Monitoring Tools (data collection over time with feedback of results to clinician)							during active treatment									all ambulatory patients												Not reported							Colorectal	1				Chemotherapy
Duineveld, L. A.M., Wieldraaijer, T., van Asselt, K. M., Nugteren, I. C., Donkervoort, S. C., van de Ven, A. W.H., Smits, AB, van Geloven, A. A.W., Bemelman, W. A., Beverdam, F. H., van Tets, W. F., Govaert, MJPM, Bosmans, J. E., Im Verdonck-de Leeuw, van Uden-Kraan, C. F., van Weert, HCPM, Wind, J.	Improving care after colon cancer treatment in The Netherlands, personalised care to enhance quality of life (I CARE study): study protocol for a randomised controlled trial	2015	Study Protocol	Jan Wind	j.wind@amc.uva.nl			Patient-centered care (data collection with feedback of PRO results to patients)			Evaluating quality of care (Pooled data from patients from within the practice, preferably with normative data for comparison.)				during early follow-up (&lt;2 years after treatment)	during long-term follow-up (&gt;= 2 years after treatment)							all ambulatory patients							Physicians												Colorectal	1				Chemotherapy
Erickson, N., Schinkoethe, T., Eckhardt, C., Storck, L., Joos, A., Liu, L., Ballmer, P. E., Mumm, F., Fey, T., Heinemann, V.	Patient-reported outcome measures obtained via E-Health tools ease the assessment burden and encourage patient participation in cancer care (PaCC Study)	2021	Feasibility Study (finalized system, still under practical evaluation)	Nicole Erickson	nicole.erickson@med.uni-muenchen.de							ePRO assessment without feedback		during active treatment									all ambulatory patients												Not reported							Colorectal	1
Ferrua, M., Minvielle, E., Fourcade, A., Lalloue, B., Sicotte, C., Di Palma, M., Mir, O.	How to Design a Remote Patient Monitoring System? A French Case Study	2020	Practice	Marie Ferrua	marie.ferrua@gustaveroussy.fr		Monitoring Tools (data collection over time with feedback of results to clinician)	Patient-centered care (data collection with feedback of PRO results to patients)						during active treatment									all ambulatory patients						Nurses	Physicians		Pharmacists				not defined											Chemotherapy
Fjell, M., Langius-Eklof, A., Nilsson, M., Wengstrom, Y., Sundberg, K.	Reduced symptom burden with the support of an interactive app during neoadjuvant chemotherapy for breast cancer - A randomized controlled trial	2020	Trial (evaluating ePRO System)	Maria Fjell	maria.fjell@ki.se		Monitoring Tools (data collection over time with feedback of results to clinician)	Patient-centered care (data collection with feedback of PRO results to patients)						during active treatment	during early follow-up (&lt;2 years after treatment)								all ambulatory patients						Nurses	Physicians							Breast										Chemotherapy
Frasquilho, D., Matias, R., Gracio, J., Sousa, B., Luis-Ferreira, F., Leal, J., Cardoso, F., Oliveira-Maia, A. J.	Protocol for the Implementation and Assessment of "MoodUP": A Stepped Care Model Assisted by a Digital Platform to Accelerate Access to Mental Health Care for Cancer Patients Amid the COVID-19 Pandemic	2021	Study Protocol	Diana Frasquilho	diana.frasquilho@research.fchampalimaud.org		Monitoring Tools (data collection over time with feedback of results to clinician)	Patient-centered care (data collection with feedback of PRO results to patients)	Decision aids (Decision aid that presents PRO information to patients. Decision aids which include PRO data require information about treatment options, their impact on PROs, and the probability of various PRO outcomes.)					during active treatment	during early follow-up (&lt;2 years after treatment)	during long-term follow-up (&gt;= 2 years after treatment)							all ambulatory patients						Nurses							Not defined
Frick, M. A., Vachani, C. C., Bach, C., Hampshire, M. K., Arnold-Korzeniowski, K., Metz, J. M., Hill-Kayser, C. E.	Survivorship and the chronic cancer patient: Patterns in treatment-related effects, follow-up care, and use of survivorship care plans	2017	Practice	Christine E. Hill-Kayser	hill@uphs.upenn.edu		Monitoring Tools (data collection over time with feedback of results to clinician)	Patient-centered care (data collection with feedback of PRO results to patients)								during long-term follow-up (&gt;= 2 years after treatment)							all ambulatory patients						Nurses	Physicians						not defined
Frick, M. A., Vachani, C. C., Hampshire, M. K., Bach, C., Arnold-Korzeniowski, K., Metz, J. M., Hill-Kayser, C. E.	Survivorship after lower gastrointestinal cancer: Patient-reported outcomes and planning for care	2017	Practice	Christine E. Hill-Kayser	hill@uphs.upenn.edu							ePRO assessment without feedback			during early follow-up (&lt;2 years after treatment)	during long-term follow-up (&gt;= 2 years after treatment)							all ambulatory patients						Nurses	Physicians												Colorectal	1
Friis, R. B., Hjollund, N. H., Pappot, H., Taarnhoj, G. A., Vestergaard, J. M., Skuladottir, H.	Patient-Reported Outcome Measures Used in Routine Care Predict for Survival at Disease Progression in Patients With Advanced Lung Cancer	2021	Practice	Rasmus Blechingberg Friis	rasfri@rm.dk		Monitoring Tools (data collection over time with feedback of results to clinician)							during active treatment			in palliative care						all ambulatory patients												Not reported				Lung								Chemotherapy
Gamper, E. M., Nerich, V., Sztankay, M., Martini, C., Giesinger, J. M., Scarpa, L., Buxbaum, S., Jeller, M., Holzner, B., Virgolini, I.	Evaluation of Noncompletion Bias and Long-Term Adherence in a 10-Year Patient-Reported Outcome Monitoring Program in Clinical Routine	2017	Practice	Eva Maria Gamper	eva.gamper@tirol-kliniken.at		Monitoring Tools (data collection over time with feedback of results to clinician)													not reported					inpatient acute care patients				Nurses																	Thyroid, neuroendocrine Tumors		Radiotherapy
Garcia, S. F., Wortman, K., Cella, D., Wagner, L. I., Bass, M., Kircher, S., Pearman, T., Penedo, F. J.	Implementing electronic health record-integrated screening of patient-reported symptoms and supportive care needs in a comprehensive cancer center	2019	Practice	Sofia F. Garcia	sofia-garcia@northwestern.edu		Monitoring Tools (data collection over time with feedback of results to clinician)													not reported			all ambulatory patients						Nurses	Physicians			Dietitians	Social workers		not defined
Gibson, F., Aldiss, S., Taylor, R. M., Maguire, R., McCann, L., Sage, M., Kearney, N.	Utilization of the Medical Research Council Evaluation Framework in the Development of Technology for Symptom Management The ASyMS (c)-YG Study	2010	System Development (incomplete system, still under technical evaluation)	Faith Gibson	gibsof@gosh.nhs.uk		Monitoring Tools (data collection over time with feedback of results to clinician)							during active treatment									all ambulatory patients	ambulatory patients with specific conditions	inpatient acute care patients										Not reported	Not defined											Chemotherapy
Girgis, A., Durcinoska, I., Arnold, A., Descallar, J., Kaadan, N., Koh, E. S., Miller, A., Ng, W., Carolan, M., Della-Fiorentina, S. A., Avery, S., Delaney, G. P.	Web-Based Patient-Reported Outcome Measures for Personalized Treatment and Care (PROMPT-Care): Multicenter Pragmatic Nonrandomized Trial	2020	Trial (evaluating ePRO System)	Afaf Girgis	afaf.girgis@unsw.edu.au		Monitoring Tools (data collection over time with feedback of results to clinician)	Patient-centered care (data collection with feedback of PRO results to patients)						during active treatment	during early follow-up (&lt;2 years after treatment)								all ambulatory patients						Nurses	Physicians						Not defined											Chemotherapy	Radiotherapy
[truncated: 262 more rows]
[truncated: 36 more columns]

## Sheet: Merge for Follow up
Refid	merged RefIDs	merged_yes_no	number_of_merged_IDs_for_this_system	Author	Title	Year	Corresponding author name:	Corresponding author email:	Tool name ("not reported" if no name is given)	Cancer Center(s) (NAME or "not reported" if no name is given)	Cancer Center Location -> City	Cancer Center Location -> City (COMMENT)	Unique author	Unique systems	Contacted
[truncated: 224 more rows]
